# Supplementary material for: Selection Is a Significant Driver of Gene Gain and Loss in the Pangenome of the Bacterial Genus Sulfurovum in Geographically Distinct Deep-Sea Hydrothermal Vents
Source: mSystems. 2020 Apr 14;5(2):e00673-19. doi: 10.1128/mSystems.00673-19 (PMC7159903; doi:10.1128/mSystems.00673-19)
Supplement: DATA SET S1 [file mSystems.00673-19-sd001.xlsx]

## Sheet: A
Supplementary Data A. COG function enrichment in low- and high-frequency genes. All genes found in at least 15 MAGs with J category (translation) function (A) and singleton genes with M category (membrane/cell wall biosynthesis) function (B) are listed along with their corresponding functions.
Unique ID	Gene Cluster	MAG	Gene Callers ID	Number of MAGs	Number of Genes	Maximum Paralogs	Category	Function
111	GC_00000004	Sulfurovum_01	27864	20	33	2	J|H	Ribosomal silencing factor RsfS, regulates association of 30S and 50S subunits|Nicotinic acid mononucleotide adenylyltransferase
112	GC_00000004	Sulfurovum_02	1020	20	33	2	J	Ribosomal silencing factor RsfS, regulates association of 30S and 50S subunits
114	GC_00000004	Sulfurovum_03	26520	20	33	2	J	Ribosomal silencing factor RsfS, regulates association of 30S and 50S subunits
116	GC_00000004	Sulfurovum_04	13869	20	33	2	J	Ribosomal silencing factor RsfS, regulates association of 30S and 50S subunits
118	GC_00000004	Sulfurovum_05	19382	20	33	2	J|H	Ribosomal silencing factor RsfS, regulates association of 30S and 50S subunits|Nicotinic acid mononucleotide adenylyltransferase
119	GC_00000004	Sulfurovum_06	8544	20	33	2	J	Ribosomal silencing factor RsfS, regulates association of 30S and 50S subunits
121	GC_00000004	Sulfurovum_07	32036	20	33	2	J	Ribosomal silencing factor RsfS, regulates association of 30S and 50S subunits
123	GC_00000004	Sulfurovum_08	8738	20	33	2	J	Ribosomal silencing factor RsfS, regulates association of 30S and 50S subunits
125	GC_00000004	Sulfurovum_09	9772	20	33	2	H|J	Ribosomal silencing factor RsfS, regulates association of 30S and 50S subunits|Nicotinic acid mononucleotide adenylyltransferase
126	GC_00000004	Sulfurovum_10	5601	20	33	2	J	Ribosomal silencing factor RsfS, regulates association of 30S and 50S subunits
129	GC_00000004	Sulfurovum_13	5438	20	33	2	J	Ribosomal silencing factor RsfS, regulates association of 30S and 50S subunits
132	GC_00000004	Sulfurovum_15	95715	20	33	2	J	Ribosomal silencing factor RsfS, regulates association of 30S and 50S subunits
134	GC_00000004	Sulfurovum_16	47124	20	33	2	J	Ribosomal silencing factor RsfS, regulates association of 30S and 50S subunits
136	GC_00000004	Sulfurovum_17	40242	20	33	2	J	Ribosomal silencing factor RsfS, regulates association of 30S and 50S subunits
139	GC_00000004	Sulfurovum_19	12990	20	33	2	J	Ribosomal silencing factor RsfS, regulates association of 30S and 50S subunits
142	GC_00000004	Sulfurovum_22	4700	20	33	2	J	Ribosomal silencing factor RsfS, regulates association of 30S and 50S subunits
469	GC_00000016	Sulfurovum_01	56163	21	27	4	J	Alanyl-tRNA synthetase
470	GC_00000016	Sulfurovum_02	21392	21	27	4	J	Alanyl-tRNA synthetase
471	GC_00000016	Sulfurovum_03	58782	21	27	4	J	Alanyl-tRNA synthetase
472	GC_00000016	Sulfurovum_04	33429	21	27	4	J	Alanyl-tRNA synthetase
473	GC_00000016	Sulfurovum_04	58685	21	27	4	J	Alanyl-tRNA synthetase
474	GC_00000016	Sulfurovum_05	14759	21	27	4	J	Alanyl-tRNA synthetase
475	GC_00000016	Sulfurovum_06	29026	21	27	4	J	Alanyl-tRNA synthetase
476	GC_00000016	Sulfurovum_06	47384	21	27	4	J	Alanyl-tRNA synthetase
477	GC_00000016	Sulfurovum_07	33819	21	27	4	J	Alanyl-tRNA synthetase
478	GC_00000016	Sulfurovum_08	4832	21	27	4	J	Alanyl-tRNA synthetase
479	GC_00000016	Sulfurovum_09	15746	21	27	4	J	Alanyl-tRNA synthetase
480	GC_00000016	Sulfurovum_10	10659	21	27	4	J	Alanyl-tRNA synthetase
481	GC_00000016	Sulfurovum_12	104678	21	27	4	J	Alanyl-tRNA synthetase
482	GC_00000016	Sulfurovum_13	75596	21	27	4	J	Alanyl-tRNA synthetase
483	GC_00000016	Sulfurovum_14	10698	21	27	4	J	Alanyl-tRNA synthetase
484	GC_00000016	Sulfurovum_15	6261	21	27	4	J	Alanyl-tRNA synthetase
485	GC_00000016	Sulfurovum_16	27027	21	27	4	J	Alanyl-tRNA synthetase
486	GC_00000016	Sulfurovum_17	34073	21	27	4	J	Alanyl-tRNA synthetase
487	GC_00000016	Sulfurovum_17	31400	21	27	4	J	Alanyl-tRNA synthetase
488	GC_00000016	Sulfurovum_18	34566	21	27	4	J	Alanyl-tRNA synthetase
489	GC_00000016	Sulfurovum_19	6831	21	27	4	J	Alanyl-tRNA synthetase
490	GC_00000016	Sulfurovum_20	11003	21	27	4	J	Alanyl-tRNA synthetase
491	GC_00000016	Sulfurovum_20	13342	21	27	4	J	Alanyl-tRNA synthetase
492	GC_00000016	Sulfurovum_20	13341	21	27	4	J	Alanyl-tRNA synthetase
493	GC_00000016	Sulfurovum_20	13340	21	27	4	J	Alanyl-tRNA synthetase
494	GC_00000016	Sulfurovum_21	6584	21	27	4	J	Alanyl-tRNA synthetase
495	GC_00000016	Sulfurovum_22	17027	21	27	4	J	Alanyl-tRNA synthetase
653	GC_00000023	Sulfurovum_01	43838	21	26	2	J	Translation elongation factor EF-4, membrane-bound GTPase
654	GC_00000023	Sulfurovum_01	52071	21	26	2	J	Translation elongation factor EF-4, membrane-bound GTPase
655	GC_00000023	Sulfurovum_02	49151	21	26	2	J	Translation elongation factor EF-4, membrane-bound GTPase
656	GC_00000023	Sulfurovum_02	41449	21	26	2	J	Translation elongation factor EF-4, membrane-bound GTPase
657	GC_00000023	Sulfurovum_03	27516	21	26	2	J	Translation elongation factor EF-4, membrane-bound GTPase
658	GC_00000023	Sulfurovum_04	28621	21	26	2	J	Translation elongation factor EF-4, membrane-bound GTPase
659	GC_00000023	Sulfurovum_05	21909	21	26	2	J	Translation elongation factor EF-4, membrane-bound GTPase
660	GC_00000023	Sulfurovum_06	58065	21	26	2	J	Translation elongation factor EF-4, membrane-bound GTPase
661	GC_00000023	Sulfurovum_06	38667	21	26	2	J	Translation elongation factor EF-4, membrane-bound GTPase
662	GC_00000023	Sulfurovum_07	28041	21	26	2	J	Translation elongation factor EF-4, membrane-bound GTPase
663	GC_00000023	Sulfurovum_07	43878	21	26	2	J	Translation elongation factor EF-4, membrane-bound GTPase
664	GC_00000023	Sulfurovum_08	10831	21	26	2	J	Translation elongation factor EF-4, membrane-bound GTPase
665	GC_00000023	Sulfurovum_10	22717	21	26	2	J	Translation elongation factor EF-4, membrane-bound GTPase
666	GC_00000023	Sulfurovum_10	30824	21	26	2	J	Translation elongation factor EF-4, membrane-bound GTPase
667	GC_00000023	Sulfurovum_11	5116	21	26	2	J	Translation elongation factor EF-4, membrane-bound GTPase
668	GC_00000023	Sulfurovum_12	19701	21	26	2	J	Translation elongation factor EF-4, membrane-bound GTPase
669	GC_00000023	Sulfurovum_13	16019	21	26	2	J	Translation elongation factor EF-4, membrane-bound GTPase
670	GC_00000023	Sulfurovum_14	63775	21	26	2	J	Translation elongation factor EF-4, membrane-bound GTPase
671	GC_00000023	Sulfurovum_15	7617	21	26	2	J	Translation elongation factor EF-4, membrane-bound GTPase
672	GC_00000023	Sulfurovum_16	18167	21	26	2	J	Translation elongation factor EF-4, membrane-bound GTPase
673	GC_00000023	Sulfurovum_17	17157	21	26	2	J	Translation elongation factor EF-4, membrane-bound GTPase
674	GC_00000023	Sulfurovum_18	16329	21	26	2	J	Translation elongation factor EF-4, membrane-bound GTPase
675	GC_00000023	Sulfurovum_19	2935	21	26	2	J	Translation elongation factor EF-4, membrane-bound GTPase
676	GC_00000023	Sulfurovum_20	12984	21	26	2	J	Translation elongation factor EF-4, membrane-bound GTPase
677	GC_00000023	Sulfurovum_21	5547	21	26	2	J	Translation elongation factor EF-4, membrane-bound GTPase
678	GC_00000023	Sulfurovum_22	14299	21	26	2	J	Translation elongation factor EF-4, membrane-bound GTPase
834	GC_00000030	Sulfurovum_01	39403	22	25	2	J	Ribosomal protein L21
835	GC_00000030	Sulfurovum_02	9108	22	25	2	J	Ribosomal protein L21
836	GC_00000030	Sulfurovum_03	85669	22	25	2	J	Ribosomal protein L21
837	GC_00000030	Sulfurovum_04	48683	22	25	2	J	Ribosomal protein L21
838	GC_00000030	Sulfurovum_05	11627	22	25	2	J	Ribosomal protein L21
839	GC_00000030	Sulfurovum_06	40538	22	25	2	J	Ribosomal protein L21
840	GC_00000030	Sulfurovum_07	25272	22	25	2	J	Ribosomal protein L21
841	GC_00000030	Sulfurovum_08	11381	22	25	2	J	Ribosomal protein L21
842	GC_00000030	Sulfurovum_09	13854	22	25	2	J	Ribosomal protein L21
843	GC_00000030	Sulfurovum_10	12523	22	25	2	J	Ribosomal protein L21
844	GC_00000030	Sulfurovum_11	7372	22	25	2	J	Ribosomal protein L21
845	GC_00000030	Sulfurovum_12	6491	22	25	2	J	Ribosomal protein L21
846	GC_00000030	Sulfurovum_13	61944	22	25	2	J	Ribosomal protein L21
847	GC_00000030	Sulfurovum_14	26251	22	25	2	J	Ribosomal protein L21
848	GC_00000030	Sulfurovum_15	91001	22	25	2	J	Ribosomal protein L21
849	GC_00000030	Sulfurovum_15	75906	22	25	2	J	Ribosomal protein L21
850	GC_00000030	Sulfurovum_16	18189	22	25	2	J	Ribosomal protein L21
851	GC_00000030	Sulfurovum_17	34651	22	25	2	J	Ribosomal protein L21
852	GC_00000030	Sulfurovum_17	15778	22	25	2	J	Ribosomal protein L21
853	GC_00000030	Sulfurovum_18	38022	22	25	2	J	Ribosomal protein L21
854	GC_00000030	Sulfurovum_18	38074	22	25	2	J	Ribosomal protein L21
855	GC_00000030	Sulfurovum_19	2808	22	25	2	J	Ribosomal protein L21
856	GC_00000030	Sulfurovum_20	9110	22	25	2	J	Ribosomal protein L21
857	GC_00000030	Sulfurovum_21	14255	22	25	2	J	Ribosomal protein L21
858	GC_00000030	Sulfurovum_22	21569	22	25	2	J	Ribosomal protein L21
1009	GC_00000037	Sulfurovum_01	25667	22	25	3	J	mRNA degradation ribonuclease J1/J2
1010	GC_00000037	Sulfurovum_02	31107	22	25	3	J	mRNA degradation ribonuclease J1/J2
1011	GC_00000037	Sulfurovum_03	28993	22	25	3	J	mRNA degradation ribonuclease J1/J2
1012	GC_00000037	Sulfurovum_03	71809	22	25	3	J	mRNA degradation ribonuclease J1/J2
1013	GC_00000037	Sulfurovum_03	91539	22	25	3	J	mRNA degradation ribonuclease J1/J2
1014	GC_00000037	Sulfurovum_04	29953	22	25	3	J	mRNA degradation ribonuclease J1/J2
1015	GC_00000037	Sulfurovum_05	8469	22	25	3	J	mRNA degradation ribonuclease J1/J2
1016	GC_00000037	Sulfurovum_06	8546	22	25	3	J	mRNA degradation ribonuclease J1/J2
1017	GC_00000037	Sulfurovum_07	32539	22	25	3	J	mRNA degradation ribonuclease J1/J2
1018	GC_00000037	Sulfurovum_08	7121	22	25	3	J	mRNA degradation ribonuclease J1/J2
1019	GC_00000037	Sulfurovum_09	18063	22	25	3	J	mRNA degradation ribonuclease J1/J2
1020	GC_00000037	Sulfurovum_10	6824	22	25	3	J	mRNA degradation ribonuclease J1/J2
1021	GC_00000037	Sulfurovum_11	934	22	25	3	J	mRNA degradation ribonuclease J1/J2
1022	GC_00000037	Sulfurovum_12	55204	22	25	3	J	mRNA degradation ribonuclease J1/J2
1023	GC_00000037	Sulfurovum_13	51777	22	25	3	J	mRNA degradation ribonuclease J1/J2
1024	GC_00000037	Sulfurovum_14	21078	22	25	3	J	mRNA degradation ribonuclease J1/J2
1025	GC_00000037	Sulfurovum_15	46862	22	25	3	J	mRNA degradation ribonuclease J1/J2
1026	GC_00000037	Sulfurovum_16	38676	22	25	3	J	mRNA degradation ribonuclease J1/J2
1027	GC_00000037	Sulfurovum_17	14192	22	25	3	J	mRNA degradation ribonuclease J1/J2
1028	GC_00000037	Sulfurovum_18	47925	22	25	3	J	mRNA degradation ribonuclease J1/J2
1029	GC_00000037	Sulfurovum_18	79035	22	25	3	J	mRNA degradation ribonuclease J1/J2
1030	GC_00000037	Sulfurovum_19	10825	22	25	3	J	mRNA degradation ribonuclease J1/J2
1031	GC_00000037	Sulfurovum_20	11701	22	25	3	J	mRNA degradation ribonuclease J1/J2
1032	GC_00000037	Sulfurovum_21	27215	22	25	3	J	mRNA degradation ribonuclease J1/J2
1033	GC_00000037	Sulfurovum_22	29361	22	25	3	J	mRNA degradation ribonuclease J1/J2
1134	GC_00000042	Sulfurovum_01	35568	21	25	2	J	Translation initiation factor IF-2, a GTPase
1135	GC_00000042	Sulfurovum_02	5024	21	25	2	J	Translation initiation factor IF-2, a GTPase
1136	GC_00000042	Sulfurovum_03	10204	21	25	2	J	Translation initiation factor IF-2, a GTPase
1137	GC_00000042	Sulfurovum_04	37298	21	25	2	J	Translation initiation factor IF-2, a GTPase
1138	GC_00000042	Sulfurovum_05	7363	21	25	2	J	Translation initiation factor IF-2, a GTPase
1139	GC_00000042	Sulfurovum_06	17286	21	25	2	J	Translation initiation factor IF-2, a GTPase
1140	GC_00000042	Sulfurovum_07	27006	21	25	2	J	Translation initiation factor IF-2, a GTPase
1141	GC_00000042	Sulfurovum_08	8186	21	25	2	J	Translation initiation factor IF-2, a GTPase
1142	GC_00000042	Sulfurovum_09	22309	21	25	2	J	Translation initiation factor IF-2, a GTPase
1143	GC_00000042	Sulfurovum_10	6275	21	25	2	J	Translation initiation factor IF-2, a GTPase
1144	GC_00000042	Sulfurovum_12	96823	21	25	2	J	Translation initiation factor IF-2, a GTPase
1145	GC_00000042	Sulfurovum_13	41239	21	25	2	J	Translation initiation factor IF-2, a GTPase
1146	GC_00000042	Sulfurovum_14	55276	21	25	2	J	Translation initiation factor IF-2, a GTPase
1147	GC_00000042	Sulfurovum_15	14488	21	25	2	J	Translation initiation factor IF-2, a GTPase
1148	GC_00000042	Sulfurovum_16	27715	21	25	2	J	Translation initiation factor IF-2, a GTPase
1149	GC_00000042	Sulfurovum_17	19264	21	25	2	J	Translation initiation factor IF-2, a GTPase
1150	GC_00000042	Sulfurovum_18	35777	21	25	2	J	Translation initiation factor IF-2, a GTPase
1151	GC_00000042	Sulfurovum_18	63347	21	25	2	J	Translation initiation factor IF-2, a GTPase
1152	GC_00000042	Sulfurovum_19	4072	21	25	2	J	Translation initiation factor IF-2, a GTPase
1153	GC_00000042	Sulfurovum_19	23762	21	25	2	J	Translation initiation factor IF-2, a GTPase
1154	GC_00000042	Sulfurovum_20	6860	21	25	2	J	Translation initiation factor IF-2, a GTPase
1155	GC_00000042	Sulfurovum_20	23260	21	25	2	J	Translation initiation factor IF-2, a GTPase
1156	GC_00000042	Sulfurovum_21	24009	21	25	2	J	Translation initiation factor IF-2, a GTPase
1157	GC_00000042	Sulfurovum_21	26947	21	25	2	J	Translation initiation factor IF-2, a GTPase
1158	GC_00000042	Sulfurovum_22	13883	21	25	2	J	Translation initiation factor IF-2, a GTPase
1184	GC_00000044	Sulfurovum_01	28435	21	25	3	J	Prolyl-tRNA synthetase
1185	GC_00000044	Sulfurovum_02	9113	21	25	3	J	Prolyl-tRNA synthetase
1186	GC_00000044	Sulfurovum_03	19489	21	25	3	J	Prolyl-tRNA synthetase
1187	GC_00000044	Sulfurovum_04	60292	21	25	3	J	Prolyl-tRNA synthetase
1188	GC_00000044	Sulfurovum_05	27170	21	25	3	J	Prolyl-tRNA synthetase
1189	GC_00000044	Sulfurovum_06	38335	21	25	3	J	Prolyl-tRNA synthetase
1190	GC_00000044	Sulfurovum_07	21307	21	25	3	J	Prolyl-tRNA synthetase
1191	GC_00000044	Sulfurovum_08	29477	21	25	3	J	Prolyl-tRNA synthetase
1192	GC_00000044	Sulfurovum_09	10636	21	25	3	J	Prolyl-tRNA synthetase
1193	GC_00000044	Sulfurovum_10	7350	21	25	3	J	Prolyl-tRNA synthetase
1194	GC_00000044	Sulfurovum_11	13746	21	25	3	J	Prolyl-tRNA synthetase
1195	GC_00000044	Sulfurovum_11	3157	21	25	3	J	Prolyl-tRNA synthetase
1196	GC_00000044	Sulfurovum_12	56092	21	25	3	J	Prolyl-tRNA synthetase
1197	GC_00000044	Sulfurovum_13	63993	21	25	3	J	Prolyl-tRNA synthetase
1198	GC_00000044	Sulfurovum_14	40479	21	25	3	J	Prolyl-tRNA synthetase
1199	GC_00000044	Sulfurovum_15	40356	21	25	3	J	Prolyl-tRNA synthetase
1200	GC_00000044	Sulfurovum_15	92734	21	25	3	J	Prolyl-tRNA synthetase
1201	GC_00000044	Sulfurovum_15	113755	21	25	3	J	Prolyl-tRNA synthetase
1202	GC_00000044	Sulfurovum_16	25706	21	25	3	J	Prolyl-tRNA synthetase
1203	GC_00000044	Sulfurovum_17	915	21	25	3	J	Prolyl-tRNA synthetase
1204	GC_00000044	Sulfurovum_18	30764	21	25	3	J	Prolyl-tRNA synthetase
1205	GC_00000044	Sulfurovum_19	4757	21	25	3	J	Prolyl-tRNA synthetase
1206	GC_00000044	Sulfurovum_19	20284	21	25	3	J	Prolyl-tRNA synthetase
1207	GC_00000044	Sulfurovum_21	15520	21	25	3	J	Prolyl-tRNA synthetase
1208	GC_00000044	Sulfurovum_22	19455	21	25	3	J	Prolyl-tRNA synthetase
1259	GC_00000047	Sulfurovum_01	19927	22	25	2	J	Arginyl-tRNA synthetase
1260	GC_00000047	Sulfurovum_02	1018	22	25	2	J	Arginyl-tRNA synthetase
1261	GC_00000047	Sulfurovum_03	26518	22	25	2	J	Arginyl-tRNA synthetase
1262	GC_00000047	Sulfurovum_04	42176	22	25	2	J	Arginyl-tRNA synthetase
1263	GC_00000047	Sulfurovum_04	34904	22	25	2	J	Arginyl-tRNA synthetase
1264	GC_00000047	Sulfurovum_05	19381	22	25	2	J	Arginyl-tRNA synthetase
1265	GC_00000047	Sulfurovum_06	9137	22	25	2	J	Arginyl-tRNA synthetase
1266	GC_00000047	Sulfurovum_07	37366	22	25	2	J	Arginyl-tRNA synthetase
1267	GC_00000047	Sulfurovum_07	19599	22	25	2	J	Arginyl-tRNA synthetase
1268	GC_00000047	Sulfurovum_08	8736	22	25	2	J	Arginyl-tRNA synthetase
1269	GC_00000047	Sulfurovum_09	20715	22	25	2	J	Arginyl-tRNA synthetase
1270	GC_00000047	Sulfurovum_10	10075	22	25	2	J	Arginyl-tRNA synthetase
1271	GC_00000047	Sulfurovum_11	1766	22	25	2	J	Arginyl-tRNA synthetase
1272	GC_00000047	Sulfurovum_12	40872	22	25	2	J	Arginyl-tRNA synthetase
1273	GC_00000047	Sulfurovum_13	51780	22	25	2	J	Arginyl-tRNA synthetase
1274	GC_00000047	Sulfurovum_14	23725	22	25	2	J	Arginyl-tRNA synthetase
1275	GC_00000047	Sulfurovum_14	46047	22	25	2	J	Arginyl-tRNA synthetase
1276	GC_00000047	Sulfurovum_15	86698	22	25	2	J	Arginyl-tRNA synthetase
1277	GC_00000047	Sulfurovum_16	18225	22	25	2	J	Arginyl-tRNA synthetase
1278	GC_00000047	Sulfurovum_17	78373	22	25	2	J	Arginyl-tRNA synthetase
1279	GC_00000047	Sulfurovum_18	31264	22	25	2	J	Arginyl-tRNA synthetase
1280	GC_00000047	Sulfurovum_19	3979	22	25	2	J	Arginyl-tRNA synthetase
1281	GC_00000047	Sulfurovum_20	25382	22	25	2	J	Arginyl-tRNA synthetase
1282	GC_00000047	Sulfurovum_21	9939	22	25	2	J	Arginyl-tRNA synthetase
1283	GC_00000047	Sulfurovum_22	4702	22	25	2	J	Arginyl-tRNA synthetase
1359	GC_00000051	Sulfurovum_02	20471	21	24	2	J	Ribosomal protein L7/L12
1360	GC_00000051	Sulfurovum_03	20426	21	24	2	J	Ribosomal protein L7/L12
1361	GC_00000051	Sulfurovum_04	24174	21	24	2	J	Ribosomal protein L7/L12
1362	GC_00000051	Sulfurovum_05	10044	21	24	2	J	Ribosomal protein L7/L12
1363	GC_00000051	Sulfurovum_06	5577	21	24	2	J	Ribosomal protein L7/L12
1364	GC_00000051	Sulfurovum_06	49939	21	24	2	J	Ribosomal protein L7/L12
1365	GC_00000051	Sulfurovum_07	22273	21	24	2	J	Ribosomal protein L7/L12
1366	GC_00000051	Sulfurovum_08	25807	21	24	2	J	Ribosomal protein L7/L12
1367	GC_00000051	Sulfurovum_09	13981	21	24	2	J	Ribosomal protein L7/L12
1368	GC_00000051	Sulfurovum_10	1030	21	24	2	J	Ribosomal protein L7/L12
1369	GC_00000051	Sulfurovum_11	5385	21	24	2	J	Ribosomal protein L7/L12
1370	GC_00000051	Sulfurovum_12	23382	21	24	2	J	Ribosomal protein L7/L12
1371	GC_00000051	Sulfurovum_13	8831	21	24	2	J	Ribosomal protein L7/L12
1372	GC_00000051	Sulfurovum_14	15982	21	24	2	J	Ribosomal protein L7/L12
1373	GC_00000051	Sulfurovum_15	54598	21	24	2	J	Ribosomal protein L7/L12
1374	GC_00000051	Sulfurovum_16	18283	21	24	2	J	Ribosomal protein L7/L12
1375	GC_00000051	Sulfurovum_17	69175	21	24	2	J	Ribosomal protein L7/L12
1377	GC_00000051	Sulfurovum_18	46880	21	24	2	J	Ribosomal protein L7/L12
1379	GC_00000051	Sulfurovum_19	18148	21	24	2	J	Ribosomal protein L7/L12
1380	GC_00000051	Sulfurovum_20	4481	21	24	2	J	Ribosomal protein L7/L12
1381	GC_00000051	Sulfurovum_21	20900	21	24	2	J	Ribosomal protein L7/L12
1382	GC_00000051	Sulfurovum_22	33686	21	24	2	J	Ribosomal protein L7/L12
1527	GC_00000058	Sulfurovum_01	25668	21	24	2	J	16S rRNA A1518 and A1519 N6-dimethyltransferase RsmA/KsgA/DIM1 (may also have DNA glycosylase/AP lyase activity)
1528	GC_00000058	Sulfurovum_02	31106	21	24	2	J	16S rRNA A1518 and A1519 N6-dimethyltransferase RsmA/KsgA/DIM1 (may also have DNA glycosylase/AP lyase activity)
1529	GC_00000058	Sulfurovum_03	71808	21	24	2	J	16S rRNA A1518 and A1519 N6-dimethyltransferase RsmA/KsgA/DIM1 (may also have DNA glycosylase/AP lyase activity)
1530	GC_00000058	Sulfurovum_03	28992	21	24	2	J	16S rRNA A1518 and A1519 N6-dimethyltransferase RsmA/KsgA/DIM1 (may also have DNA glycosylase/AP lyase activity)
1531	GC_00000058	Sulfurovum_04	29952	21	24	2	J	16S rRNA A1518 and A1519 N6-dimethyltransferase RsmA/KsgA/DIM1 (may also have DNA glycosylase/AP lyase activity)
1532	GC_00000058	Sulfurovum_05	8470	21	24	2	J	16S rRNA A1518 and A1519 N6-dimethyltransferase RsmA/KsgA/DIM1 (may also have DNA glycosylase/AP lyase activity)
1533	GC_00000058	Sulfurovum_06	8545	21	24	2	J	16S rRNA A1518 and A1519 N6-dimethyltransferase RsmA/KsgA/DIM1 (may also have DNA glycosylase/AP lyase activity)
1535	GC_00000058	Sulfurovum_08	7123	21	24	2	J	16S rRNA A1518 and A1519 N6-dimethyltransferase RsmA/KsgA/DIM1 (may also have DNA glycosylase/AP lyase activity)
1536	GC_00000058	Sulfurovum_09	18064	21	24	2	J	16S rRNA A1518 and A1519 N6-dimethyltransferase RsmA/KsgA/DIM1 (may also have DNA glycosylase/AP lyase activity)
1537	GC_00000058	Sulfurovum_10	6825	21	24	2	J	16S rRNA A1518 and A1519 N6-dimethyltransferase RsmA/KsgA/DIM1 (may also have DNA glycosylase/AP lyase activity)
1538	GC_00000058	Sulfurovum_11	935	21	24	2	J	16S rRNA A1518 and A1519 N6-dimethyltransferase RsmA/KsgA/DIM1 (may also have DNA glycosylase/AP lyase activity)
1539	GC_00000058	Sulfurovum_12	55203	21	24	2	J	16S rRNA A1518 and A1519 N6-dimethyltransferase RsmA/KsgA/DIM1 (may also have DNA glycosylase/AP lyase activity)
1540	GC_00000058	Sulfurovum_13	51778	21	24	2	J	16S rRNA A1518 and A1519 N6-dimethyltransferase RsmA/KsgA/DIM1 (may also have DNA glycosylase/AP lyase activity)
1541	GC_00000058	Sulfurovum_14	21076	21	24	2	J	16S rRNA A1518 and A1519 N6-dimethyltransferase RsmA/KsgA/DIM1 (may also have DNA glycosylase/AP lyase activity)
1542	GC_00000058	Sulfurovum_15	46861	21	24	2	J	16S rRNA A1518 and A1519 N6-dimethyltransferase RsmA/KsgA/DIM1 (may also have DNA glycosylase/AP lyase activity)
1543	GC_00000058	Sulfurovum_15	49921	21	24	2	J	16S rRNA A1518 and A1519 N6-dimethyltransferase RsmA/KsgA/DIM1 (may also have DNA glycosylase/AP lyase activity)
1544	GC_00000058	Sulfurovum_16	38677	21	24	2	J	16S rRNA A1518 and A1519 N6-dimethyltransferase RsmA/KsgA/DIM1 (may also have DNA glycosylase/AP lyase activity)
1545	GC_00000058	Sulfurovum_17	14191	21	24	2	J	16S rRNA A1518 and A1519 N6-dimethyltransferase RsmA/KsgA/DIM1 (may also have DNA glycosylase/AP lyase activity)
1546	GC_00000058	Sulfurovum_18	47923	21	24	2	J	16S rRNA A1518 and A1519 N6-dimethyltransferase RsmA/KsgA/DIM1 (may also have DNA glycosylase/AP lyase activity)
1547	GC_00000058	Sulfurovum_19	10824	21	24	2	J	16S rRNA A1518 and A1519 N6-dimethyltransferase RsmA/KsgA/DIM1 (may also have DNA glycosylase/AP lyase activity)
1548	GC_00000058	Sulfurovum_21	27216	21	24	2	J	16S rRNA A1518 and A1519 N6-dimethyltransferase RsmA/KsgA/DIM1 (may also have DNA glycosylase/AP lyase activity)
1549	GC_00000058	Sulfurovum_21	21127	21	24	2	J	16S rRNA A1518 and A1519 N6-dimethyltransferase RsmA/KsgA/DIM1 (may also have DNA glycosylase/AP lyase activity)
1550	GC_00000058	Sulfurovum_22	31356	21	24	2	J	16S rRNA A1518 and A1519 N6-dimethyltransferase RsmA/KsgA/DIM1 (may also have DNA glycosylase/AP lyase activity)
1551	GC_00000059	Sulfurovum_01	58311	22	24	2	J	Aspartyl-tRNA synthetase
1552	GC_00000059	Sulfurovum_01	46196	22	24	2	J	Aspartyl-tRNA synthetase
1553	GC_00000059	Sulfurovum_02	9907	22	24	2	J	Aspartyl-tRNA synthetase
1554	GC_00000059	Sulfurovum_03	18855	22	24	2	J	Aspartyl-tRNA synthetase
1555	GC_00000059	Sulfurovum_04	67866	22	24	2	J	Aspartyl-tRNA synthetase
1556	GC_00000059	Sulfurovum_05	8095	22	24	2	J	Aspartyl-tRNA synthetase
1557	GC_00000059	Sulfurovum_06	10806	22	24	2	J	Aspartyl-tRNA synthetase
1558	GC_00000059	Sulfurovum_07	37783	22	24	2	J	Aspartyl-tRNA synthetase
1559	GC_00000059	Sulfurovum_08	3698	22	24	2	J	Aspartyl-tRNA synthetase
1560	GC_00000059	Sulfurovum_09	21442	22	24	2	J	Aspartyl-tRNA synthetase
1561	GC_00000059	Sulfurovum_10	22024	22	24	2	J	Aspartyl-tRNA synthetase
1562	GC_00000059	Sulfurovum_11	10681	22	24	2	J	Aspartyl-tRNA synthetase
1563	GC_00000059	Sulfurovum_12	35893	22	24	2	J	Aspartyl-tRNA synthetase
1564	GC_00000059	Sulfurovum_13	65199	22	24	2	J	Aspartyl-tRNA synthetase
1565	GC_00000059	Sulfurovum_14	79936	22	24	2	J	Aspartyl-tRNA synthetase
1566	GC_00000059	Sulfurovum_15	13525	22	24	2	J	Aspartyl-tRNA synthetase
1567	GC_00000059	Sulfurovum_16	25700	22	24	2	J	Aspartyl-tRNA synthetase
1568	GC_00000059	Sulfurovum_17	20040	22	24	2	J	Aspartyl-tRNA synthetase
1569	GC_00000059	Sulfurovum_18	50884	22	24	2	J	Aspartyl-tRNA synthetase
1570	GC_00000059	Sulfurovum_19	4751	22	24	2	J	Aspartyl-tRNA synthetase
1571	GC_00000059	Sulfurovum_19	9837	22	24	2	J	Aspartyl-tRNA synthetase
1572	GC_00000059	Sulfurovum_20	15880	22	24	2	J	Aspartyl-tRNA synthetase
1573	GC_00000059	Sulfurovum_21	9192	22	24	2	J	Aspartyl-tRNA synthetase
1574	GC_00000059	Sulfurovum_22	11268	22	24	2	J	Aspartyl-tRNA synthetase
1767	GC_00000068	Sulfurovum_01	27304	22	24	2	J	Threonyl-tRNA synthetase
1768	GC_00000068	Sulfurovum_02	23017	22	24	2	J	Threonyl-tRNA synthetase
1769	GC_00000068	Sulfurovum_03	68074	22	24	2	J	Threonyl-tRNA synthetase
1770	GC_00000068	Sulfurovum_04	63986	22	24	2	J	Threonyl-tRNA synthetase
1771	GC_00000068	Sulfurovum_05	4744	22	24	2	J	Threonyl-tRNA synthetase
1772	GC_00000068	Sulfurovum_06	26935	22	24	2	J	Threonyl-tRNA synthetase
1773	GC_00000068	Sulfurovum_07	21936	22	24	2	J	Threonyl-tRNA synthetase
1775	GC_00000068	Sulfurovum_08	6514	22	24	2	J	Threonyl-tRNA synthetase
1776	GC_00000068	Sulfurovum_09	24092	22	24	2	J	Threonyl-tRNA synthetase
1777	GC_00000068	Sulfurovum_09	37471	22	24	2	J	Threonyl-tRNA synthetase
1778	GC_00000068	Sulfurovum_10	1380	22	24	2	J	Threonyl-tRNA synthetase
1779	GC_00000068	Sulfurovum_11	740	22	24	2	J	Threonyl-tRNA synthetase
1780	GC_00000068	Sulfurovum_12	52789	22	24	2	J	Threonyl-tRNA synthetase
1781	GC_00000068	Sulfurovum_13	33817	22	24	2	J	Threonyl-tRNA synthetase
1782	GC_00000068	Sulfurovum_14	64392	22	24	2	J	Threonyl-tRNA synthetase
1783	GC_00000068	Sulfurovum_15	90570	22	24	2	J	Threonyl-tRNA synthetase
1784	GC_00000068	Sulfurovum_16	17953	22	24	2	J	Threonyl-tRNA synthetase
1785	GC_00000068	Sulfurovum_17	14169	22	24	2	J	Threonyl-tRNA synthetase
1786	GC_00000068	Sulfurovum_18	54318	22	24	2	J	Threonyl-tRNA synthetase
1787	GC_00000068	Sulfurovum_19	4046	22	24	2	J	Threonyl-tRNA synthetase
1788	GC_00000068	Sulfurovum_20	4823	22	24	2	J	Threonyl-tRNA synthetase
1789	GC_00000068	Sulfurovum_21	14378	22	24	2	J	Threonyl-tRNA synthetase
1790	GC_00000068	Sulfurovum_22	31417	22	24	2	J	Threonyl-tRNA synthetase
1863	GC_00000072	Sulfurovum_01	52075	22	24	2	J	Tyrosyl-tRNA synthetase
1864	GC_00000072	Sulfurovum_02	13458	22	24	2	J	Tyrosyl-tRNA synthetase
1865	GC_00000072	Sulfurovum_03	49315	22	24	2	J	Tyrosyl-tRNA synthetase
1866	GC_00000072	Sulfurovum_03	13413	22	24	2	J	Tyrosyl-tRNA synthetase
1867	GC_00000072	Sulfurovum_04	13662	22	24	2	J	Tyrosyl-tRNA synthetase
1868	GC_00000072	Sulfurovum_05	14525	22	24	2	J	Tyrosyl-tRNA synthetase
1869	GC_00000072	Sulfurovum_06	23770	22	24	2	J	Tyrosyl-tRNA synthetase
1870	GC_00000072	Sulfurovum_06	23769	22	24	2	J	Tyrosyl-tRNA synthetase
1871	GC_00000072	Sulfurovum_07	34922	22	24	2	J	Tyrosyl-tRNA synthetase
1872	GC_00000072	Sulfurovum_08	8268	22	24	2	J	Tyrosyl-tRNA synthetase
1873	GC_00000072	Sulfurovum_09	7908	22	24	2	J	Tyrosyl-tRNA synthetase
1874	GC_00000072	Sulfurovum_10	3183	22	24	2	J	Tyrosyl-tRNA synthetase
1875	GC_00000072	Sulfurovum_11	6495	22	24	2	J	Tyrosyl-tRNA synthetase
1876	GC_00000072	Sulfurovum_12	26145	22	24	2	J	Tyrosyl-tRNA synthetase
1877	GC_00000072	Sulfurovum_13	67969	22	24	2	J	Tyrosyl-tRNA synthetase
1878	GC_00000072	Sulfurovum_14	19885	22	24	2	J	Tyrosyl-tRNA synthetase
1879	GC_00000072	Sulfurovum_15	6601	22	24	2	J	Tyrosyl-tRNA synthetase
1880	GC_00000072	Sulfurovum_16	12245	22	24	2	J	Tyrosyl-tRNA synthetase
1881	GC_00000072	Sulfurovum_17	9081	22	24	2	J	Tyrosyl-tRNA synthetase
1882	GC_00000072	Sulfurovum_18	39574	22	24	2	J	Tyrosyl-tRNA synthetase
1883	GC_00000072	Sulfurovum_19	2577	22	24	2	J	Tyrosyl-tRNA synthetase
1884	GC_00000072	Sulfurovum_20	9750	22	24	2	J	Tyrosyl-tRNA synthetase
1885	GC_00000072	Sulfurovum_21	11097	22	24	2	J	Tyrosyl-tRNA synthetase
1886	GC_00000072	Sulfurovum_22	5750	22	24	2	J	Tyrosyl-tRNA synthetase
1911	GC_00000074	Sulfurovum_01	58647	22	24	2	J	Asp-tRNAAsn/Glu-tRNAGln amidotransferase B subunit
1912	GC_00000074	Sulfurovum_02	13089	22	24	2	J	Asp-tRNAAsn/Glu-tRNAGln amidotransferase B subunit
1913	GC_00000074	Sulfurovum_03	7481	22	24	2	J	Asp-tRNAAsn/Glu-tRNAGln amidotransferase B subunit
1914	GC_00000074	Sulfurovum_04	23469	22	24	2	J	Asp-tRNAAsn/Glu-tRNAGln amidotransferase B subunit
1915	GC_00000074	Sulfurovum_05	6618	22	24	2	J	Asp-tRNAAsn/Glu-tRNAGln amidotransferase B subunit
1916	GC_00000074	Sulfurovum_06	30456	22	24	2	J	Asp-tRNAAsn/Glu-tRNAGln amidotransferase B subunit
1917	GC_00000074	Sulfurovum_07	36553	22	24	2	J	Asp-tRNAAsn/Glu-tRNAGln amidotransferase B subunit
1918	GC_00000074	Sulfurovum_08	8357	22	24	2	J	Asp-tRNAAsn/Glu-tRNAGln amidotransferase B subunit
1919	GC_00000074	Sulfurovum_09	25432	22	24	2	J	Asp-tRNAAsn/Glu-tRNAGln amidotransferase B subunit
1920	GC_00000074	Sulfurovum_09	39400	22	24	2	J	Asp-tRNAAsn/Glu-tRNAGln amidotransferase B subunit
1921	GC_00000074	Sulfurovum_10	919	22	24	2	J	Asp-tRNAAsn/Glu-tRNAGln amidotransferase B subunit
1922	GC_00000074	Sulfurovum_11	9910	22	24	2	J	Asp-tRNAAsn/Glu-tRNAGln amidotransferase B subunit
1923	GC_00000074	Sulfurovum_12	24374	22	24	2	J	Asp-tRNAAsn/Glu-tRNAGln amidotransferase B subunit
1924	GC_00000074	Sulfurovum_13	54404	22	24	2	J	Asp-tRNAAsn/Glu-tRNAGln amidotransferase B subunit
1925	GC_00000074	Sulfurovum_14	16484	22	24	2	J	Asp-tRNAAsn/Glu-tRNAGln amidotransferase B subunit
1926	GC_00000074	Sulfurovum_15	53378	22	24	2	J	Asp-tRNAAsn/Glu-tRNAGln amidotransferase B subunit
1927	GC_00000074	Sulfurovum_16	79252	22	24	2	J	Asp-tRNAAsn/Glu-tRNAGln amidotransferase B subunit
1928	GC_00000074	Sulfurovum_17	10796	22	24	2	J	Asp-tRNAAsn/Glu-tRNAGln amidotransferase B subunit
1929	GC_00000074	Sulfurovum_18	75932	22	24	2	J	Asp-tRNAAsn/Glu-tRNAGln amidotransferase B subunit
1930	GC_00000074	Sulfurovum_19	19657	22	24	2	J	Asp-tRNAAsn/Glu-tRNAGln amidotransferase B subunit
1931	GC_00000074	Sulfurovum_20	3513	22	24	2	J	Asp-tRNAAsn/Glu-tRNAGln amidotransferase B subunit
1932	GC_00000074	Sulfurovum_21	17306	22	24	2	J	Asp-tRNAAsn/Glu-tRNAGln amidotransferase B subunit
1933	GC_00000074	Sulfurovum_21	28945	22	24	2	J	Asp-tRNAAsn/Glu-tRNAGln amidotransferase B subunit
1934	GC_00000074	Sulfurovum_22	26985	22	24	2	J	Asp-tRNAAsn/Glu-tRNAGln amidotransferase B subunit
2031	GC_00000079	Sulfurovum_01	23307	22	24	2	J	Phenylalanyl-tRNA synthetase alpha subunit
2032	GC_00000079	Sulfurovum_02	19038	22	24	2	J	Phenylalanyl-tRNA synthetase alpha subunit
2033	GC_00000079	Sulfurovum_03	5435	22	24	2	J	Phenylalanyl-tRNA synthetase alpha subunit
2034	GC_00000079	Sulfurovum_04	19673	22	24	2	J	Phenylalanyl-tRNA synthetase alpha subunit
2035	GC_00000079	Sulfurovum_05	23609	22	24	2	J	Phenylalanyl-tRNA synthetase alpha subunit
2036	GC_00000079	Sulfurovum_06	15116	22	24	2	J	Phenylalanyl-tRNA synthetase alpha subunit
2037	GC_00000079	Sulfurovum_07	33145	22	24	2	J	Phenylalanyl-tRNA synthetase alpha subunit
2038	GC_00000079	Sulfurovum_08	10954	22	24	2	J	Phenylalanyl-tRNA synthetase alpha subunit
2039	GC_00000079	Sulfurovum_09	31077	22	24	2	J	Phenylalanyl-tRNA synthetase alpha subunit
2040	GC_00000079	Sulfurovum_10	5026	22	24	2	J	Phenylalanyl-tRNA synthetase alpha subunit
2041	GC_00000079	Sulfurovum_11	15042	22	24	2	J	Phenylalanyl-tRNA synthetase alpha subunit
2042	GC_00000079	Sulfurovum_12	6472	22	24	2	J	Phenylalanyl-tRNA synthetase alpha subunit
2043	GC_00000079	Sulfurovum_13	31840	22	24	2	J	Phenylalanyl-tRNA synthetase alpha subunit
2044	GC_00000079	Sulfurovum_14	45483	22	24	2	J	Phenylalanyl-tRNA synthetase alpha subunit
2045	GC_00000079	Sulfurovum_15	107015	22	24	2	J	Phenylalanyl-tRNA synthetase alpha subunit
2046	GC_00000079	Sulfurovum_15	57824	22	24	2	J	Phenylalanyl-tRNA synthetase alpha subunit
2047	GC_00000079	Sulfurovum_16	2520	22	24	2	J	Phenylalanyl-tRNA synthetase alpha subunit
2048	GC_00000079	Sulfurovum_17	80275	22	24	2	J	Phenylalanyl-tRNA synthetase alpha subunit
2049	GC_00000079	Sulfurovum_17	78869	22	24	2	J	Phenylalanyl-tRNA synthetase alpha subunit
2050	GC_00000079	Sulfurovum_18	12966	22	24	2	J	Phenylalanyl-tRNA synthetase alpha subunit
2051	GC_00000079	Sulfurovum_19	547	22	24	2	J	Phenylalanyl-tRNA synthetase alpha subunit
2052	GC_00000079	Sulfurovum_20	2510	22	24	2	J	Phenylalanyl-tRNA synthetase alpha subunit
2053	GC_00000079	Sulfurovum_21	6207	22	24	2	J	Phenylalanyl-tRNA synthetase alpha subunit
2054	GC_00000079	Sulfurovum_22	8206	22	24	2	J	Phenylalanyl-tRNA synthetase alpha subunit
2175	GC_00000085	Sulfurovum_01	23303	22	24	2	J	Ribosomal protein S1
2176	GC_00000085	Sulfurovum_02	19042	22	24	2	J	Ribosomal protein S1
2177	GC_00000085	Sulfurovum_03	5439	22	24	2	J	Ribosomal protein S1
2178	GC_00000085	Sulfurovum_04	19677	22	24	2	J	Ribosomal protein S1
2179	GC_00000085	Sulfurovum_05	21943	22	24	2	J	Ribosomal protein S1
2180	GC_00000085	Sulfurovum_06	21592	22	24	2	J	Ribosomal protein S1
2181	GC_00000085	Sulfurovum_07	11401	22	24	2	J	Ribosomal protein S1
2182	GC_00000085	Sulfurovum_08	16565	22	24	2	J	Ribosomal protein S1
2183	GC_00000085	Sulfurovum_09	9761	22	24	2	J	Ribosomal protein S1
2184	GC_00000085	Sulfurovum_10	5022	22	24	2	J	Ribosomal protein S1
2185	GC_00000085	Sulfurovum_11	768	22	24	2	J	Ribosomal protein S1
2186	GC_00000085	Sulfurovum_12	6476	22	24	2	J	Ribosomal protein S1
2187	GC_00000085	Sulfurovum_13	16363	22	24	2	J	Ribosomal protein S1
2188	GC_00000085	Sulfurovum_14	63757	22	24	2	J	Ribosomal protein S1
2189	GC_00000085	Sulfurovum_15	57820	22	24	2	J	Ribosomal protein S1
2190	GC_00000085	Sulfurovum_15	22661	22	24	2	J	Ribosomal protein S1
2191	GC_00000085	Sulfurovum_16	39365	22	24	2	J	Ribosomal protein S1
2192	GC_00000085	Sulfurovum_17	40472	22	24	2	J	Ribosomal protein S1
2193	GC_00000085	Sulfurovum_18	12962	22	24	2	J	Ribosomal protein S1
2194	GC_00000085	Sulfurovum_19	4805	22	24	2	J	Ribosomal protein S1
2196	GC_00000085	Sulfurovum_20	2506	22	24	2	J	Ribosomal protein S1
2197	GC_00000085	Sulfurovum_21	6212	22	24	2	J	Ribosomal protein S1
2198	GC_00000085	Sulfurovum_22	8210	22	24	2	J	Ribosomal protein S1
2223	GC_00000087	Sulfurovum_01	95868	22	24	2	J	S-adenosylmethionine:tRNA-ribosyltransferase-isomerase (queuine synthetase)
2224	GC_00000087	Sulfurovum_02	15003	22	24	2	J	S-adenosylmethionine:tRNA-ribosyltransferase-isomerase (queuine synthetase)
2225	GC_00000087	Sulfurovum_03	37289	22	24	2	J	S-adenosylmethionine:tRNA-ribosyltransferase-isomerase (queuine synthetase)
2226	GC_00000087	Sulfurovum_04	37209	22	24	2	J	S-adenosylmethionine:tRNA-ribosyltransferase-isomerase (queuine synthetase)
2227	GC_00000087	Sulfurovum_05	28648	22	24	2	J	S-adenosylmethionine:tRNA-ribosyltransferase-isomerase (queuine synthetase)
2228	GC_00000087	Sulfurovum_06	25828	22	24	2	J	S-adenosylmethionine:tRNA-ribosyltransferase-isomerase (queuine synthetase)
2229	GC_00000087	Sulfurovum_07	30093	22	24	2	J	S-adenosylmethionine:tRNA-ribosyltransferase-isomerase (queuine synthetase)
2230	GC_00000087	Sulfurovum_08	33356	22	24	2	J	S-adenosylmethionine:tRNA-ribosyltransferase-isomerase (queuine synthetase)
2231	GC_00000087	Sulfurovum_09	23428	22	24	2	J	S-adenosylmethionine:tRNA-ribosyltransferase-isomerase (queuine synthetase)
2232	GC_00000087	Sulfurovum_10	9979	22	24	2	J	S-adenosylmethionine:tRNA-ribosyltransferase-isomerase (queuine synthetase)
2233	GC_00000087	Sulfurovum_11	5100	22	24	2	J	S-adenosylmethionine:tRNA-ribosyltransferase-isomerase (queuine synthetase)
2234	GC_00000087	Sulfurovum_12	38949	22	24	2	J	S-adenosylmethionine:tRNA-ribosyltransferase-isomerase (queuine synthetase)
2235	GC_00000087	Sulfurovum_13	62550	22	24	2	J	S-adenosylmethionine:tRNA-ribosyltransferase-isomerase (queuine synthetase)
2236	GC_00000087	Sulfurovum_14	36358	22	24	2	J	S-adenosylmethionine:tRNA-ribosyltransferase-isomerase (queuine synthetase)
2237	GC_00000087	Sulfurovum_15	88874	22	24	2	J	S-adenosylmethionine:tRNA-ribosyltransferase-isomerase (queuine synthetase)
2238	GC_00000087	Sulfurovum_15	12407	22	24	2	J	S-adenosylmethionine:tRNA-ribosyltransferase-isomerase (queuine synthetase)
2239	GC_00000087	Sulfurovum_16	12258	22	24	2	J	S-adenosylmethionine:tRNA-ribosyltransferase-isomerase (queuine synthetase)
2240	GC_00000087	Sulfurovum_17	35131	22	24	2	J	S-adenosylmethionine:tRNA-ribosyltransferase-isomerase (queuine synthetase)
2241	GC_00000087	Sulfurovum_18	23380	22	24	2	J	S-adenosylmethionine:tRNA-ribosyltransferase-isomerase (queuine synthetase)
2242	GC_00000087	Sulfurovum_19	2564	22	24	2	J	S-adenosylmethionine:tRNA-ribosyltransferase-isomerase (queuine synthetase)
2243	GC_00000087	Sulfurovum_20	7793	22	24	2	J	S-adenosylmethionine:tRNA-ribosyltransferase-isomerase (queuine synthetase)
2244	GC_00000087	Sulfurovum_20	14887	22	24	2	J	S-adenosylmethionine:tRNA-ribosyltransferase-isomerase (queuine synthetase)
2245	GC_00000087	Sulfurovum_21	12406	22	24	2	J	S-adenosylmethionine:tRNA-ribosyltransferase-isomerase (queuine synthetase)
2246	GC_00000087	Sulfurovum_22	16577	22	24	2	J	S-adenosylmethionine:tRNA-ribosyltransferase-isomerase (queuine synthetase)
2415	GC_00000095	Sulfurovum_01	53956	20	24	2	J	Glutamyl- or glutaminyl-tRNA synthetase|Asp-tRNAAsn/Glu-tRNAGln amidotransferase B subunit
2416	GC_00000095	Sulfurovum_01	96234	20	24	2	J	Glutamyl- or glutaminyl-tRNA synthetase|Asp-tRNAAsn/Glu-tRNAGln amidotransferase B subunit
2417	GC_00000095	Sulfurovum_02	11332	20	24	2	J	Glutamyl- or glutaminyl-tRNA synthetase|Asp-tRNAAsn/Glu-tRNAGln amidotransferase B subunit
2418	GC_00000095	Sulfurovum_03	36177	20	24	2	J	Glutamyl- or glutaminyl-tRNA synthetase|Asp-tRNAAsn/Glu-tRNAGln amidotransferase B subunit
2419	GC_00000095	Sulfurovum_04	42833	20	24	2	J	Glutamyl- or glutaminyl-tRNA synthetase|Asp-tRNAAsn/Glu-tRNAGln amidotransferase B subunit
2420	GC_00000095	Sulfurovum_04	87604	20	24	2	J	Glutamyl- or glutaminyl-tRNA synthetase|Asp-tRNAAsn/Glu-tRNAGln amidotransferase B subunit
2421	GC_00000095	Sulfurovum_05	21550	20	24	2	J	Glutamyl- or glutaminyl-tRNA synthetase|Asp-tRNAAsn/Glu-tRNAGln amidotransferase B subunit
2422	GC_00000095	Sulfurovum_07	26272	20	24	2	J	Glutamyl- or glutaminyl-tRNA synthetase|Asp-tRNAAsn/Glu-tRNAGln amidotransferase B subunit
2423	GC_00000095	Sulfurovum_08	20597	20	24	2	J	Glutamyl- or glutaminyl-tRNA synthetase|Asp-tRNAAsn/Glu-tRNAGln amidotransferase B subunit
2424	GC_00000095	Sulfurovum_08	11887	20	24	2	J	Glutamyl- or glutaminyl-tRNA synthetase|Asp-tRNAAsn/Glu-tRNAGln amidotransferase B subunit
2425	GC_00000095	Sulfurovum_09	37490	20	24	2	J	Glutamyl- or glutaminyl-tRNA synthetase|Asp-tRNAAsn/Glu-tRNAGln amidotransferase B subunit
2426	GC_00000095	Sulfurovum_09	28236	20	24	2	J	Glutamyl- or glutaminyl-tRNA synthetase|Asp-tRNAAsn/Glu-tRNAGln amidotransferase B subunit
2427	GC_00000095	Sulfurovum_10	2171	20	24	2	J	Glutamyl- or glutaminyl-tRNA synthetase|Asp-tRNAAsn/Glu-tRNAGln amidotransferase B subunit
2428	GC_00000095	Sulfurovum_11	4822	20	24	2	J	Glutamyl- or glutaminyl-tRNA synthetase|Asp-tRNAAsn/Glu-tRNAGln amidotransferase B subunit
2429	GC_00000095	Sulfurovum_12	58594	20	24	2	J	Glutamyl- or glutaminyl-tRNA synthetase|Asp-tRNAAsn/Glu-tRNAGln amidotransferase B subunit
2430	GC_00000095	Sulfurovum_13	70587	20	24	2	J	Glutamyl- or glutaminyl-tRNA synthetase|Asp-tRNAAsn/Glu-tRNAGln amidotransferase B subunit
2431	GC_00000095	Sulfurovum_14	66257	20	24	2	J	Glutamyl- or glutaminyl-tRNA synthetase|Asp-tRNAAsn/Glu-tRNAGln amidotransferase B subunit
2432	GC_00000095	Sulfurovum_16	109090	20	24	2	J	Glutamyl- or glutaminyl-tRNA synthetase|Asp-tRNAAsn/Glu-tRNAGln amidotransferase B subunit
2433	GC_00000095	Sulfurovum_17	18260	20	24	2	J	Glutamyl- or glutaminyl-tRNA synthetase|Asp-tRNAAsn/Glu-tRNAGln amidotransferase B subunit
2434	GC_00000095	Sulfurovum_18	15981	20	24	2	J	Glutamyl- or glutaminyl-tRNA synthetase|Asp-tRNAAsn/Glu-tRNAGln amidotransferase B subunit
2435	GC_00000095	Sulfurovum_19	22578	20	24	2	J	Glutamyl- or glutaminyl-tRNA synthetase|Asp-tRNAAsn/Glu-tRNAGln amidotransferase B subunit
2436	GC_00000095	Sulfurovum_20	13461	20	24	2	J	Glutamyl- or glutaminyl-tRNA synthetase|Asp-tRNAAsn/Glu-tRNAGln amidotransferase B subunit
2437	GC_00000095	Sulfurovum_21	13269	20	24	2	J	Glutamyl- or glutaminyl-tRNA synthetase|Asp-tRNAAsn/Glu-tRNAGln amidotransferase B subunit
2438	GC_00000095	Sulfurovum_22	8822	20	24	2	J	Glutamyl- or glutaminyl-tRNA synthetase|Asp-tRNAAsn/Glu-tRNAGln amidotransferase B subunit
2487	GC_00000098	Sulfurovum_01	72707	20	23	2	J	Translation elongation factor P (EF-P)/translation initiation factor 5A (eIF-5A)
2488	GC_00000098	Sulfurovum_02	55982	20	23	2	J	Translation elongation factor P (EF-P)/translation initiation factor 5A (eIF-5A)
2489	GC_00000098	Sulfurovum_03	68462	20	23	2	J	Translation elongation factor P (EF-P)/translation initiation factor 5A (eIF-5A)
2490	GC_00000098	Sulfurovum_03	5445	20	23	2	J	Translation elongation factor P (EF-P)/translation initiation factor 5A (eIF-5A)
2491	GC_00000098	Sulfurovum_05	16970	20	23	2	J	Translation elongation factor P (EF-P)/translation initiation factor 5A (eIF-5A)
2492	GC_00000098	Sulfurovum_06	49358	20	23	2	J	Translation elongation factor P (EF-P)/translation initiation factor 5A (eIF-5A)
2493	GC_00000098	Sulfurovum_07	21601	20	23	2	J	Translation elongation factor P (EF-P)/translation initiation factor 5A (eIF-5A)
2494	GC_00000098	Sulfurovum_08	16559	20	23	2	J	Translation elongation factor P (EF-P)/translation initiation factor 5A (eIF-5A)
2495	GC_00000098	Sulfurovum_09	9767	20	23	2	J	Translation elongation factor P (EF-P)/translation initiation factor 5A (eIF-5A)
2496	GC_00000098	Sulfurovum_10	928	20	23	2	J	Translation elongation factor P (EF-P)/translation initiation factor 5A (eIF-5A)
2497	GC_00000098	Sulfurovum_11	762	20	23	2	J	Translation elongation factor P (EF-P)/translation initiation factor 5A (eIF-5A)
2498	GC_00000098	Sulfurovum_12	6471	20	23	2	J	Translation elongation factor P (EF-P)/translation initiation factor 5A (eIF-5A)
2499	GC_00000098	Sulfurovum_13	16356	20	23	2	J	Translation elongation factor P (EF-P)/translation initiation factor 5A (eIF-5A)
2500	GC_00000098	Sulfurovum_15	22655	20	23	2	J	Translation elongation factor P (EF-P)/translation initiation factor 5A (eIF-5A)
2501	GC_00000098	Sulfurovum_15	65320	20	23	2	J	Translation elongation factor P (EF-P)/translation initiation factor 5A (eIF-5A)
2502	GC_00000098	Sulfurovum_16	41326	20	23	2	J	Translation elongation factor P (EF-P)/translation initiation factor 5A (eIF-5A)
2503	GC_00000098	Sulfurovum_17	40478	20	23	2	J	Translation elongation factor P (EF-P)/translation initiation factor 5A (eIF-5A)
2504	GC_00000098	Sulfurovum_18	12956	20	23	2	J	Translation elongation factor P (EF-P)/translation initiation factor 5A (eIF-5A)
2505	GC_00000098	Sulfurovum_19	11993	20	23	2	J	Translation elongation factor P (EF-P)/translation initiation factor 5A (eIF-5A)
2506	GC_00000098	Sulfurovum_19	10884	20	23	2	J	Translation elongation factor P (EF-P)/translation initiation factor 5A (eIF-5A)
2507	GC_00000098	Sulfurovum_20	8309	20	23	2	J	Translation elongation factor P (EF-P)/translation initiation factor 5A (eIF-5A)
2508	GC_00000098	Sulfurovum_21	6218	20	23	2	J	Translation elongation factor P (EF-P)/translation initiation factor 5A (eIF-5A)
2509	GC_00000098	Sulfurovum_22	8216	20	23	2	J	Translation elongation factor P (EF-P)/translation initiation factor 5A (eIF-5A)
2625	GC_00000104	Sulfurovum_01	27090	22	23	2	J	16S rRNA C1402 (ribose-2'-O) methylase RsmI
2626	GC_00000104	Sulfurovum_02	9331	22	23	2	J	16S rRNA C1402 (ribose-2'-O) methylase RsmI
2627	GC_00000104	Sulfurovum_03	22147	22	23	2	J	16S rRNA C1402 (ribose-2'-O) methylase RsmI
2628	GC_00000104	Sulfurovum_04	63310	22	23	2	J	16S rRNA C1402 (ribose-2'-O) methylase RsmI
2629	GC_00000104	Sulfurovum_04	28149	22	23	2	J	16S rRNA C1402 (ribose-2'-O) methylase RsmI
2630	GC_00000104	Sulfurovum_05	18120	22	23	2	J	16S rRNA C1402 (ribose-2'-O) methylase RsmI
2631	GC_00000104	Sulfurovum_06	8306	22	23	2	J	16S rRNA C1402 (ribose-2'-O) methylase RsmI
2632	GC_00000104	Sulfurovum_07	22025	22	23	2	J	16S rRNA C1402 (ribose-2'-O) methylase RsmI
2633	GC_00000104	Sulfurovum_08	7538	22	23	2	J	16S rRNA C1402 (ribose-2'-O) methylase RsmI
2634	GC_00000104	Sulfurovum_09	44343	22	23	2	J	16S rRNA C1402 (ribose-2'-O) methylase RsmI
2635	GC_00000104	Sulfurovum_10	1288	22	23	2	J	16S rRNA C1402 (ribose-2'-O) methylase RsmI
2636	GC_00000104	Sulfurovum_11	495	22	23	2	J	16S rRNA C1402 (ribose-2'-O) methylase RsmI
2637	GC_00000104	Sulfurovum_12	49130	22	23	2	J	16S rRNA C1402 (ribose-2'-O) methylase RsmI
2638	GC_00000104	Sulfurovum_13	92972	22	23	2	J	16S rRNA C1402 (ribose-2'-O) methylase RsmI
2639	GC_00000104	Sulfurovum_14	70783	22	23	2	J	16S rRNA C1402 (ribose-2'-O) methylase RsmI
2640	GC_00000104	Sulfurovum_15	25274	22	23	2	J	16S rRNA C1402 (ribose-2'-O) methylase RsmI
2641	GC_00000104	Sulfurovum_16	12328	22	23	2	J	16S rRNA C1402 (ribose-2'-O) methylase RsmI
2642	GC_00000104	Sulfurovum_17	33676	22	23	2	J	16S rRNA C1402 (ribose-2'-O) methylase RsmI
2643	GC_00000104	Sulfurovum_18	59262	22	23	2	J	16S rRNA C1402 (ribose-2'-O) methylase RsmI
2644	GC_00000104	Sulfurovum_19	2753	22	23	2	J	16S rRNA C1402 (ribose-2'-O) methylase RsmI
2645	GC_00000104	Sulfurovum_20	20450	22	23	2	J	16S rRNA C1402 (ribose-2'-O) methylase RsmI
2646	GC_00000104	Sulfurovum_21	26310	22	23	2	J	16S rRNA C1402 (ribose-2'-O) methylase RsmI
2647	GC_00000104	Sulfurovum_22	28176	22	23	2	J	16S rRNA C1402 (ribose-2'-O) methylase RsmI
2717	GC_00000108	Sulfurovum_01	32580	22	23	2	J	Ribosomal protein L25 (general stress protein Ctc)
2718	GC_00000108	Sulfurovum_02	12105	22	23	2	J	Ribosomal protein L25 (general stress protein Ctc)
2719	GC_00000108	Sulfurovum_03	10178	22	23	2	J	Ribosomal protein L25 (general stress protein Ctc)
2720	GC_00000108	Sulfurovum_03	50556	22	23	2	J	Ribosomal protein L25 (general stress protein Ctc)
2721	GC_00000108	Sulfurovum_04	14265	22	23	2	J	Ribosomal protein L25 (general stress protein Ctc)
2722	GC_00000108	Sulfurovum_05	5632	22	23	2	J	Ribosomal protein L25 (general stress protein Ctc)
2723	GC_00000108	Sulfurovum_06	26279	22	23	2	J	Ribosomal protein L25 (general stress protein Ctc)
2724	GC_00000108	Sulfurovum_07	24599	22	23	2	J	Ribosomal protein L25 (general stress protein Ctc)
2725	GC_00000108	Sulfurovum_08	20128	22	23	2	J	Ribosomal protein L25 (general stress protein Ctc)
2726	GC_00000108	Sulfurovum_09	12036	22	23	2	J	Ribosomal protein L25 (general stress protein Ctc)
2727	GC_00000108	Sulfurovum_10	12005	22	23	2	J	Ribosomal protein L25 (general stress protein Ctc)
2728	GC_00000108	Sulfurovum_11	1554	22	23	2	J	Ribosomal protein L25 (general stress protein Ctc)
2729	GC_00000108	Sulfurovum_12	7671	22	23	2	J	Ribosomal protein L25 (general stress protein Ctc)
2730	GC_00000108	Sulfurovum_13	22435	22	23	2	J	Ribosomal protein L25 (general stress protein Ctc)
2731	GC_00000108	Sulfurovum_14	89521	22	23	2	J	Ribosomal protein L25 (general stress protein Ctc)
2732	GC_00000108	Sulfurovum_15	11703	22	23	2	J	Ribosomal protein L25 (general stress protein Ctc)
2733	GC_00000108	Sulfurovum_16	33135	22	23	2	J	Ribosomal protein L25 (general stress protein Ctc)
2734	GC_00000108	Sulfurovum_17	9155	22	23	2	J	Ribosomal protein L25 (general stress protein Ctc)
2735	GC_00000108	Sulfurovum_18	45340	22	23	2	J	Ribosomal protein L25 (general stress protein Ctc)
2736	GC_00000108	Sulfurovum_19	8687	22	23	2	J	Ribosomal protein L25 (general stress protein Ctc)
2737	GC_00000108	Sulfurovum_20	8731	22	23	2	J	Ribosomal protein L25 (general stress protein Ctc)
2738	GC_00000108	Sulfurovum_21	12954	22	23	2	J	Ribosomal protein L25 (general stress protein Ctc)
2739	GC_00000108	Sulfurovum_22	11836	22	23	2	J	Ribosomal protein L25 (general stress protein Ctc)
2786	GC_00000111	Sulfurovum_01	27303	21	23	2	J	Translation initiation factor IF-3
2787	GC_00000111	Sulfurovum_02	23018	21	23	2	J	Translation initiation factor IF-3
2788	GC_00000111	Sulfurovum_03	68073	21	23	2	J	Translation initiation factor IF-3
2789	GC_00000111	Sulfurovum_03	70669	21	23	2	J	Translation initiation factor IF-3
2790	GC_00000111	Sulfurovum_04	63987	21	23	2	J	Translation initiation factor IF-3
2791	GC_00000111	Sulfurovum_05	4745	21	23	2	J	Translation initiation factor IF-3
2792	GC_00000111	Sulfurovum_06	26936	21	23	2	J	Translation initiation factor IF-3
2793	GC_00000111	Sulfurovum_07	21937	21	23	2	J	Translation initiation factor IF-3
2794	GC_00000111	Sulfurovum_08	6515	21	23	2	J	Translation initiation factor IF-3
2795	GC_00000111	Sulfurovum_09	24093	21	23	2	J	Translation initiation factor IF-3
2796	GC_00000111	Sulfurovum_10	1381	21	23	2	J	Translation initiation factor IF-3
2797	GC_00000111	Sulfurovum_11	741	21	23	2	J	Translation initiation factor IF-3
2798	GC_00000111	Sulfurovum_12	52788	21	23	2	J	Translation initiation factor IF-3
2799	GC_00000111	Sulfurovum_13	33818	21	23	2	J	Translation initiation factor IF-3
2800	GC_00000111	Sulfurovum_14	64391	21	23	2	J	Translation initiation factor IF-3
2801	GC_00000111	Sulfurovum_16	17952	21	23	2	J	Translation initiation factor IF-3
2802	GC_00000111	Sulfurovum_17	14168	21	23	2	J	Translation initiation factor IF-3
2803	GC_00000111	Sulfurovum_18	54319	21	23	2	J	Translation initiation factor IF-3
2804	GC_00000111	Sulfurovum_18	25958	21	23	2	J	Translation initiation factor IF-3
2805	GC_00000111	Sulfurovum_19	4045	21	23	2	J	Translation initiation factor IF-3
2806	GC_00000111	Sulfurovum_20	4822	21	23	2	J	Translation initiation factor IF-3
2807	GC_00000111	Sulfurovum_21	14377	21	23	2	J	Translation initiation factor IF-3
2808	GC_00000111	Sulfurovum_22	31418	21	23	2	J	Translation initiation factor IF-3
2809	GC_00000112	Sulfurovum_02	3034	21	23	2	J	Queuine/archaeosine tRNA-ribosyltransferase
2810	GC_00000112	Sulfurovum_03	18225	21	23	2	J	Queuine/archaeosine tRNA-ribosyltransferase
2811	GC_00000112	Sulfurovum_04	33278	21	23	2	J	Queuine/archaeosine tRNA-ribosyltransferase
2812	GC_00000112	Sulfurovum_05	12449	21	23	2	J	Queuine/archaeosine tRNA-ribosyltransferase
2814	GC_00000112	Sulfurovum_07	18419	21	23	2	J	Queuine/archaeosine tRNA-ribosyltransferase
2815	GC_00000112	Sulfurovum_08	5713	21	23	2	J	Queuine/archaeosine tRNA-ribosyltransferase
2816	GC_00000112	Sulfurovum_09	15208	21	23	2	J	Queuine/archaeosine tRNA-ribosyltransferase
2817	GC_00000112	Sulfurovum_10	7078	21	23	2	J	Queuine/archaeosine tRNA-ribosyltransferase
2818	GC_00000112	Sulfurovum_11	6436	21	23	2	J	Queuine/archaeosine tRNA-ribosyltransferase
2819	GC_00000112	Sulfurovum_12	56087	21	23	2	J	Queuine/archaeosine tRNA-ribosyltransferase
2820	GC_00000112	Sulfurovum_12	90087	21	23	2	J	Queuine/archaeosine tRNA-ribosyltransferase
2821	GC_00000112	Sulfurovum_13	70099	21	23	2	J	Queuine/archaeosine tRNA-ribosyltransferase
2823	GC_00000112	Sulfurovum_14	20116	21	23	2	J	Queuine/archaeosine tRNA-ribosyltransferase
2824	GC_00000112	Sulfurovum_15	15311	21	23	2	J	Queuine/archaeosine tRNA-ribosyltransferase
2825	GC_00000112	Sulfurovum_16	2487	21	23	2	J	Queuine/archaeosine tRNA-ribosyltransferase
2826	GC_00000112	Sulfurovum_17	10764	21	23	2	J	Queuine/archaeosine tRNA-ribosyltransferase
2827	GC_00000112	Sulfurovum_18	41784	21	23	2	J	Queuine/archaeosine tRNA-ribosyltransferase
2828	GC_00000112	Sulfurovum_19	514	21	23	2	J	Queuine/archaeosine tRNA-ribosyltransferase
2829	GC_00000112	Sulfurovum_20	26612	21	23	2	J	Queuine/archaeosine tRNA-ribosyltransferase
2830	GC_00000112	Sulfurovum_21	15107	21	23	2	J	Queuine/archaeosine tRNA-ribosyltransferase
2831	GC_00000112	Sulfurovum_22	4198	21	23	2	J	Queuine/archaeosine tRNA-ribosyltransferase
2924	GC_00000117	Sulfurovum_01	42508	22	23	2	J	Peptide deformylase
2925	GC_00000117	Sulfurovum_02	29757	22	23	2	J	Peptide deformylase
2926	GC_00000117	Sulfurovum_03	79396	22	23	2	J	Peptide deformylase
2927	GC_00000117	Sulfurovum_03	65857	22	23	2	J	Peptide deformylase
2928	GC_00000117	Sulfurovum_04	65984	22	23	2	J	Peptide deformylase
2929	GC_00000117	Sulfurovum_05	18612	22	23	2	J	Peptide deformylase
2930	GC_00000117	Sulfurovum_06	9133	22	23	2	J	Peptide deformylase
2931	GC_00000117	Sulfurovum_07	21934	22	23	2	J	Peptide deformylase
2932	GC_00000117	Sulfurovum_08	17083	22	23	2	J	Peptide deformylase
2933	GC_00000117	Sulfurovum_09	19381	22	23	2	J	Peptide deformylase
2934	GC_00000117	Sulfurovum_10	24385	22	23	2	J	Peptide deformylase
2935	GC_00000117	Sulfurovum_11	1999	22	23	2	J	Peptide deformylase
2936	GC_00000117	Sulfurovum_12	54052	22	23	2	J	Peptide deformylase
2937	GC_00000117	Sulfurovum_13	74382	22	23	2	J	Peptide deformylase
2938	GC_00000117	Sulfurovum_14	47130	22	23	2	J	Peptide deformylase
2939	GC_00000117	Sulfurovum_15	3409	22	23	2	J	Peptide deformylase
2940	GC_00000117	Sulfurovum_16	54004	22	23	2	J	Peptide deformylase
2941	GC_00000117	Sulfurovum_17	8299	22	23	2	J	Peptide deformylase
2942	GC_00000117	Sulfurovum_18	122235	22	23	2	J	Peptide deformylase
2943	GC_00000117	Sulfurovum_19	15824	22	23	2	J	Peptide deformylase
2944	GC_00000117	Sulfurovum_20	22164	22	23	2	J	Peptide deformylase
2945	GC_00000117	Sulfurovum_21	13455	22	23	2	J	Peptide deformylase
2946	GC_00000117	Sulfurovum_22	17435	22	23	2	J	Peptide deformylase
3016	GC_00000121	Sulfurovum_01	68660	20	23	3	J	RNA polymerase-binding transcription factor DksA
3017	GC_00000121	Sulfurovum_02	4978	20	23	3	J	RNA polymerase-binding transcription factor DksA
3018	GC_00000121	Sulfurovum_04	66100	20	23	3	J	RNA polymerase-binding transcription factor DksA
3019	GC_00000121	Sulfurovum_06	15119	20	23	3	J	RNA polymerase-binding transcription factor DksA
3020	GC_00000121	Sulfurovum_07	20889	20	23	3	J	RNA polymerase-binding transcription factor DksA
3021	GC_00000121	Sulfurovum_08	13172	20	23	3	J	RNA polymerase-binding transcription factor DksA
3022	GC_00000121	Sulfurovum_09	10626	20	23	3	J	RNA polymerase-binding transcription factor DksA
3023	GC_00000121	Sulfurovum_10	600	20	23	3	J	RNA polymerase-binding transcription factor DksA
3024	GC_00000121	Sulfurovum_11	5824	20	23	3	J	RNA polymerase-binding transcription factor DksA
3025	GC_00000121	Sulfurovum_12	26150	20	23	3	J	RNA polymerase-binding transcription factor DksA
3026	GC_00000121	Sulfurovum_13	121305	20	23	3	J	RNA polymerase-binding transcription factor DksA
3027	GC_00000121	Sulfurovum_14	48033	20	23	3	J	RNA polymerase-binding transcription factor DksA
3028	GC_00000121	Sulfurovum_15	7650	20	23	3	J	RNA polymerase-binding transcription factor DksA
3029	GC_00000121	Sulfurovum_16	60196	20	23	3	J	RNA polymerase-binding transcription factor DksA
3030	GC_00000121	Sulfurovum_17	5842	20	23	3	J	RNA polymerase-binding transcription factor DksA
3031	GC_00000121	Sulfurovum_18	37744	20	23	3	J	RNA polymerase-binding transcription factor DksA
3032	GC_00000121	Sulfurovum_19	18336	20	23	3	J	RNA polymerase-binding transcription factor DksA
3033	GC_00000121	Sulfurovum_20	20142	20	23	3	J	RNA polymerase-binding transcription factor DksA
3034	GC_00000121	Sulfurovum_20	13686	20	23	3	J	RNA polymerase-binding transcription factor DksA
3035	GC_00000121	Sulfurovum_20	10738	20	23	3	J	RNA polymerase-binding transcription factor DksA
3036	GC_00000121	Sulfurovum_21	41018	20	23	3	J	RNA polymerase-binding transcription factor DksA
3037	GC_00000121	Sulfurovum_21	5642	20	23	3	J	RNA polymerase-binding transcription factor DksA
3038	GC_00000121	Sulfurovum_22	10030	20	23	3	J	RNA polymerase-binding transcription factor DksA
3131	GC_00000126	Sulfurovum_01	27091	22	23	2	J	tRNA G18 (ribose-2'-O)-methylase SpoU
3132	GC_00000126	Sulfurovum_02	9332	22	23	2	J	tRNA G18 (ribose-2'-O)-methylase SpoU
3133	GC_00000126	Sulfurovum_03	22146	22	23	2	J	tRNA G18 (ribose-2'-O)-methylase SpoU
3134	GC_00000126	Sulfurovum_04	28150	22	23	2	J	tRNA G18 (ribose-2'-O)-methylase SpoU
3135	GC_00000126	Sulfurovum_05	18121	22	23	2	J	tRNA G18 (ribose-2'-O)-methylase SpoU
3136	GC_00000126	Sulfurovum_06	8305	22	23	2	J	tRNA G18 (ribose-2'-O)-methylase SpoU
3137	GC_00000126	Sulfurovum_07	22026	22	23	2	J	tRNA G18 (ribose-2'-O)-methylase SpoU
3138	GC_00000126	Sulfurovum_08	7539	22	23	2	J	tRNA G18 (ribose-2'-O)-methylase SpoU
3139	GC_00000126	Sulfurovum_09	44342	22	23	2	J	tRNA G18 (ribose-2'-O)-methylase SpoU
3140	GC_00000126	Sulfurovum_10	1289	22	23	2	J	tRNA G18 (ribose-2'-O)-methylase SpoU
3141	GC_00000126	Sulfurovum_11	494	22	23	2	J	tRNA G18 (ribose-2'-O)-methylase SpoU
3142	GC_00000126	Sulfurovum_12	49131	22	23	2	J	tRNA G18 (ribose-2'-O)-methylase SpoU
3143	GC_00000126	Sulfurovum_13	64894	22	23	2	J	tRNA G18 (ribose-2'-O)-methylase SpoU
3144	GC_00000126	Sulfurovum_13	92971	22	23	2	J	tRNA G18 (ribose-2'-O)-methylase SpoU
3145	GC_00000126	Sulfurovum_14	70784	22	23	2	J	tRNA G18 (ribose-2'-O)-methylase SpoU
3146	GC_00000126	Sulfurovum_15	25275	22	23	2	J	tRNA G18 (ribose-2'-O)-methylase SpoU
3147	GC_00000126	Sulfurovum_16	12329	22	23	2	J	tRNA G18 (ribose-2'-O)-methylase SpoU
3148	GC_00000126	Sulfurovum_17	33675	22	23	2	J	tRNA G18 (ribose-2'-O)-methylase SpoU
3149	GC_00000126	Sulfurovum_18	59261	22	23	2	J	tRNA G18 (ribose-2'-O)-methylase SpoU
3150	GC_00000126	Sulfurovum_19	2752	22	23	2	J	tRNA G18 (ribose-2'-O)-methylase SpoU
3151	GC_00000126	Sulfurovum_20	20449	22	23	2	J	tRNA G18 (ribose-2'-O)-methylase SpoU
3152	GC_00000126	Sulfurovum_21	26311	22	23	2	J	tRNA G18 (ribose-2'-O)-methylase SpoU
3153	GC_00000126	Sulfurovum_22	28177	22	23	2	J	tRNA G18 (ribose-2'-O)-methylase SpoU
3338	GC_00000135	Sulfurovum_01	24940	20	23	2	J	Adenine C2-methylase RlmN of 23S rRNA A2503 and tRNA A37
3339	GC_00000135	Sulfurovum_02	31103	20	23	2	J	Adenine C2-methylase RlmN of 23S rRNA A2503 and tRNA A37
3340	GC_00000135	Sulfurovum_03	46650	20	23	2	J	Adenine C2-methylase RlmN of 23S rRNA A2503 and tRNA A37
3341	GC_00000135	Sulfurovum_05	8473	20	23	2	J	Adenine C2-methylase RlmN of 23S rRNA A2503 and tRNA A37
3342	GC_00000135	Sulfurovum_06	48164	20	23	2	J	Adenine C2-methylase RlmN of 23S rRNA A2503 and tRNA A37
3343	GC_00000135	Sulfurovum_06	36907	20	23	2	J	Adenine C2-methylase RlmN of 23S rRNA A2503 and tRNA A37
3344	GC_00000135	Sulfurovum_08	7126	20	23	2	J	Adenine C2-methylase RlmN of 23S rRNA A2503 and tRNA A37
3345	GC_00000135	Sulfurovum_09	18067	20	23	2	J	Adenine C2-methylase RlmN of 23S rRNA A2503 and tRNA A37
3346	GC_00000135	Sulfurovum_09	21094	20	23	2	J	Adenine C2-methylase RlmN of 23S rRNA A2503 and tRNA A37
3347	GC_00000135	Sulfurovum_10	24221	20	23	2	J	Adenine C2-methylase RlmN of 23S rRNA A2503 and tRNA A37
3348	GC_00000135	Sulfurovum_11	938	20	23	2	J	Adenine C2-methylase RlmN of 23S rRNA A2503 and tRNA A37
3349	GC_00000135	Sulfurovum_12	139365	20	23	2	J	Adenine C2-methylase RlmN of 23S rRNA A2503 and tRNA A37
3350	GC_00000135	Sulfurovum_13	41734	20	23	2	J	Adenine C2-methylase RlmN of 23S rRNA A2503 and tRNA A37
3351	GC_00000135	Sulfurovum_14	21073	20	23	2	J	Adenine C2-methylase RlmN of 23S rRNA A2503 and tRNA A37
3352	GC_00000135	Sulfurovum_15	49918	20	23	2	J	Adenine C2-methylase RlmN of 23S rRNA A2503 and tRNA A37
3353	GC_00000135	Sulfurovum_16	38680	20	23	2	J	Adenine C2-methylase RlmN of 23S rRNA A2503 and tRNA A37
3354	GC_00000135	Sulfurovum_17	14188	20	23	2	J	Adenine C2-methylase RlmN of 23S rRNA A2503 and tRNA A37
3355	GC_00000135	Sulfurovum_18	47920	20	23	2	J	Adenine C2-methylase RlmN of 23S rRNA A2503 and tRNA A37
3356	GC_00000135	Sulfurovum_19	10821	20	23	2	J	Adenine C2-methylase RlmN of 23S rRNA A2503 and tRNA A37
3357	GC_00000135	Sulfurovum_20	7478	20	23	2	J	Adenine C2-methylase RlmN of 23S rRNA A2503 and tRNA A37
3358	GC_00000135	Sulfurovum_20	13932	20	23	2	J	Adenine C2-methylase RlmN of 23S rRNA A2503 and tRNA A37
3359	GC_00000135	Sulfurovum_21	21124	20	23	2	J	Adenine C2-methylase RlmN of 23S rRNA A2503 and tRNA A37
3360	GC_00000135	Sulfurovum_22	31353	20	23	2	J	Adenine C2-methylase RlmN of 23S rRNA A2503 and tRNA A37
3453	GC_00000140	Sulfurovum_01	44931	22	23	2	J	16S rRNA U516 pseudouridylate synthase RsuA and related 23S rRNA U2605, pseudouridylate synthases
3454	GC_00000140	Sulfurovum_02	38850	22	23	2	J	16S rRNA U516 pseudouridylate synthase RsuA and related 23S rRNA U2605, pseudouridylate synthases
3455	GC_00000140	Sulfurovum_03	28995	22	23	2	J	16S rRNA U516 pseudouridylate synthase RsuA and related 23S rRNA U2605, pseudouridylate synthases
3456	GC_00000140	Sulfurovum_03	91537	22	23	2	J	16S rRNA U516 pseudouridylate synthase RsuA and related 23S rRNA U2605, pseudouridylate synthases
3457	GC_00000140	Sulfurovum_04	29955	22	23	2	J	16S rRNA U516 pseudouridylate synthase RsuA and related 23S rRNA U2605, pseudouridylate synthases
3458	GC_00000140	Sulfurovum_05	8467	22	23	2	J	16S rRNA U516 pseudouridylate synthase RsuA and related 23S rRNA U2605, pseudouridylate synthases
3459	GC_00000140	Sulfurovum_06	8547	22	23	2	J	16S rRNA U516 pseudouridylate synthase RsuA and related 23S rRNA U2605, pseudouridylate synthases
3460	GC_00000140	Sulfurovum_07	32542	22	23	2	J	16S rRNA U516 pseudouridylate synthase RsuA and related 23S rRNA U2605, pseudouridylate synthases
3461	GC_00000140	Sulfurovum_08	7119	22	23	2	J	16S rRNA U516 pseudouridylate synthase RsuA and related 23S rRNA U2605, pseudouridylate synthases
3462	GC_00000140	Sulfurovum_09	18061	22	23	2	J	16S rRNA U516 pseudouridylate synthase RsuA and related 23S rRNA U2605, pseudouridylate synthases
3463	GC_00000140	Sulfurovum_10	6822	22	23	2	J	16S rRNA U516 pseudouridylate synthase RsuA and related 23S rRNA U2605, pseudouridylate synthases
3464	GC_00000140	Sulfurovum_11	932	22	23	2	J	16S rRNA U516 pseudouridylate synthase RsuA and related 23S rRNA U2605, pseudouridylate synthases
3465	GC_00000140	Sulfurovum_12	55205	22	23	2	J	16S rRNA U516 pseudouridylate synthase RsuA and related 23S rRNA U2605, pseudouridylate synthases
3466	GC_00000140	Sulfurovum_13	6499	22	23	2	J	16S rRNA U516 pseudouridylate synthase RsuA and related 23S rRNA U2605, pseudouridylate synthases
3467	GC_00000140	Sulfurovum_14	57507	22	23	2	J	16S rRNA U516 pseudouridylate synthase RsuA and related 23S rRNA U2605, pseudouridylate synthases
3468	GC_00000140	Sulfurovum_15	46864	22	23	2	J	16S rRNA U516 pseudouridylate synthase RsuA and related 23S rRNA U2605, pseudouridylate synthases
3469	GC_00000140	Sulfurovum_16	38674	22	23	2	J	16S rRNA U516 pseudouridylate synthase RsuA and related 23S rRNA U2605, pseudouridylate synthases
3470	GC_00000140	Sulfurovum_17	14194	22	23	2	J	16S rRNA U516 pseudouridylate synthase RsuA and related 23S rRNA U2605, pseudouridylate synthases
3471	GC_00000140	Sulfurovum_18	79033	22	23	2	J	16S rRNA U516 pseudouridylate synthase RsuA and related 23S rRNA U2605, pseudouridylate synthases
3472	GC_00000140	Sulfurovum_19	10827	22	23	2	J	16S rRNA U516 pseudouridylate synthase RsuA and related 23S rRNA U2605, pseudouridylate synthases
3473	GC_00000140	Sulfurovum_20	7472	22	23	2	J	16S rRNA U516 pseudouridylate synthase RsuA and related 23S rRNA U2605, pseudouridylate synthases
3474	GC_00000140	Sulfurovum_21	27213	22	23	2	J	16S rRNA U516 pseudouridylate synthase RsuA and related 23S rRNA U2605, pseudouridylate synthases
3475	GC_00000140	Sulfurovum_22	29363	22	23	2	J	16S rRNA U516 pseudouridylate synthase RsuA and related 23S rRNA U2605, pseudouridylate synthases
3568	GC_00000145	Sulfurovum_01	23875	20	23	2	J	tRNA(Ile)-lysidine synthase TilS/MesJ
3569	GC_00000145	Sulfurovum_03	20823	20	23	2	J	tRNA(Ile)-lysidine synthase TilS/MesJ
3571	GC_00000145	Sulfurovum_04	50911	20	23	2	J	tRNA(Ile)-lysidine synthase TilS/MesJ
3572	GC_00000145	Sulfurovum_05	17176	20	23	2	J	tRNA(Ile)-lysidine synthase TilS/MesJ
3573	GC_00000145	Sulfurovum_05	34805	20	23	2	J	tRNA(Ile)-lysidine synthase TilS/MesJ
3574	GC_00000145	Sulfurovum_06	24874	20	23	2	J	tRNA(Ile)-lysidine synthase TilS/MesJ
3575	GC_00000145	Sulfurovum_06	36772	20	23	2	J	tRNA(Ile)-lysidine synthase TilS/MesJ
3576	GC_00000145	Sulfurovum_07	17979	20	23	2	J	tRNA(Ile)-lysidine synthase TilS/MesJ
3577	GC_00000145	Sulfurovum_08	8748	20	23	2	J	tRNA(Ile)-lysidine synthase TilS/MesJ
3578	GC_00000145	Sulfurovum_09	14523	20	23	2	J	tRNA(Ile)-lysidine synthase TilS/MesJ
3579	GC_00000145	Sulfurovum_10	1328	20	23	2	J	tRNA(Ile)-lysidine synthase TilS/MesJ
3580	GC_00000145	Sulfurovum_11	783	20	23	2	J	tRNA(Ile)-lysidine synthase TilS/MesJ
3581	GC_00000145	Sulfurovum_12	91503	20	23	2	J	tRNA(Ile)-lysidine synthase TilS/MesJ
3582	GC_00000145	Sulfurovum_13	92331	20	23	2	J	tRNA(Ile)-lysidine synthase TilS/MesJ
3583	GC_00000145	Sulfurovum_14	23736	20	23	2	J	tRNA(Ile)-lysidine synthase TilS/MesJ
3584	GC_00000145	Sulfurovum_15	23799	20	23	2	J	tRNA(Ile)-lysidine synthase TilS/MesJ
3585	GC_00000145	Sulfurovum_16	41128	20	23	2	J	tRNA(Ile)-lysidine synthase TilS/MesJ
3586	GC_00000145	Sulfurovum_17	40252	20	23	2	J	tRNA(Ile)-lysidine synthase TilS/MesJ
3587	GC_00000145	Sulfurovum_18	31253	20	23	2	J	tRNA(Ile)-lysidine synthase TilS/MesJ
3588	GC_00000145	Sulfurovum_19	11230	20	23	2	J	tRNA(Ile)-lysidine synthase TilS/MesJ
3589	GC_00000145	Sulfurovum_21	9950	20	23	2	J	tRNA(Ile)-lysidine synthase TilS/MesJ
3590	GC_00000145	Sulfurovum_22	4690	20	23	2	J	tRNA(Ile)-lysidine synthase TilS/MesJ
3775	GC_00000154	Sulfurovum_01	32581	21	23	2	J	Peptidyl-tRNA hydrolase
3776	GC_00000154	Sulfurovum_02	12104	21	23	2	J	Peptidyl-tRNA hydrolase
3777	GC_00000154	Sulfurovum_03	50557	21	23	2	J	Peptidyl-tRNA hydrolase
3778	GC_00000154	Sulfurovum_03	10177	21	23	2	J	Peptidyl-tRNA hydrolase
3779	GC_00000154	Sulfurovum_04	14266	21	23	2	J	Peptidyl-tRNA hydrolase
3780	GC_00000154	Sulfurovum_05	5633	21	23	2	J	Peptidyl-tRNA hydrolase
3781	GC_00000154	Sulfurovum_06	26278	21	23	2	J	Peptidyl-tRNA hydrolase
3782	GC_00000154	Sulfurovum_07	24598	21	23	2	J	Peptidyl-tRNA hydrolase
3783	GC_00000154	Sulfurovum_08	20127	21	23	2	J	Peptidyl-tRNA hydrolase
3784	GC_00000154	Sulfurovum_09	12037	21	23	2	J	Peptidyl-tRNA hydrolase
3785	GC_00000154	Sulfurovum_10	12006	21	23	2	J	Peptidyl-tRNA hydrolase
3786	GC_00000154	Sulfurovum_11	1555	21	23	2	J	Peptidyl-tRNA hydrolase
3787	GC_00000154	Sulfurovum_12	7670	21	23	2	J	Peptidyl-tRNA hydrolase
3788	GC_00000154	Sulfurovum_13	22434	21	23	2	J	Peptidyl-tRNA hydrolase
3789	GC_00000154	Sulfurovum_14	89520	21	23	2	J	Peptidyl-tRNA hydrolase
3790	GC_00000154	Sulfurovum_15	11704	21	23	2	J	Peptidyl-tRNA hydrolase
3791	GC_00000154	Sulfurovum_16	33136	21	23	2	J	Peptidyl-tRNA hydrolase
3792	GC_00000154	Sulfurovum_17	9154	21	23	2	J	Peptidyl-tRNA hydrolase
3793	GC_00000154	Sulfurovum_18	45339	21	23	2	J	Peptidyl-tRNA hydrolase
3794	GC_00000154	Sulfurovum_18	46368	21	23	2	J	Peptidyl-tRNA hydrolase
3795	GC_00000154	Sulfurovum_19	8688	21	23	2	J	Peptidyl-tRNA hydrolase
3796	GC_00000154	Sulfurovum_21	12953	21	23	2	J	Peptidyl-tRNA hydrolase
3797	GC_00000154	Sulfurovum_22	11837	21	23	2	J	Peptidyl-tRNA hydrolase
3959	GC_00000162	Sulfurovum_01	23306	22	23	2	J	Phenylalanyl-tRNA synthetase beta subunit|tRNA-binding EMAP/Myf domain
3960	GC_00000162	Sulfurovum_02	19039	22	23	2	J	Phenylalanyl-tRNA synthetase beta subunit|tRNA-binding EMAP/Myf domain
3961	GC_00000162	Sulfurovum_03	5436	22	23	2	J	Phenylalanyl-tRNA synthetase beta subunit|tRNA-binding EMAP/Myf domain
3962	GC_00000162	Sulfurovum_04	19674	22	23	2	J	Phenylalanyl-tRNA synthetase beta subunit|tRNA-binding EMAP/Myf domain
3963	GC_00000162	Sulfurovum_05	23608	22	23	2	J	Phenylalanyl-tRNA synthetase beta subunit|tRNA-binding EMAP/Myf domain
3964	GC_00000162	Sulfurovum_06	15115	22	23	2	J	Phenylalanyl-tRNA synthetase beta subunit|tRNA-binding EMAP/Myf domain
3965	GC_00000162	Sulfurovum_07	33144	22	23	2	J	Phenylalanyl-tRNA synthetase beta subunit|tRNA-binding EMAP/Myf domain
3966	GC_00000162	Sulfurovum_08	10955	22	23	2	J	Phenylalanyl-tRNA synthetase beta subunit|tRNA-binding EMAP/Myf domain
3967	GC_00000162	Sulfurovum_09	9758	22	23	2	J	Phenylalanyl-tRNA synthetase beta subunit|tRNA-binding EMAP/Myf domain
3968	GC_00000162	Sulfurovum_10	5025	22	23	2	J	Phenylalanyl-tRNA synthetase beta subunit|tRNA-binding EMAP/Myf domain
3969	GC_00000162	Sulfurovum_11	15043	22	23	2	J	Phenylalanyl-tRNA synthetase beta subunit|tRNA-binding EMAP/Myf domain
3970	GC_00000162	Sulfurovum_12	6473	22	23	2	J	Phenylalanyl-tRNA synthetase beta subunit|tRNA-binding EMAP/Myf domain
3971	GC_00000162	Sulfurovum_13	31839	22	23	2	J	Phenylalanyl-tRNA synthetase beta subunit|tRNA-binding EMAP/Myf domain
3972	GC_00000162	Sulfurovum_14	45482	22	23	2	J	Phenylalanyl-tRNA synthetase beta subunit|tRNA-binding EMAP/Myf domain
3973	GC_00000162	Sulfurovum_15	57823	22	23	2	J	Phenylalanyl-tRNA synthetase beta subunit|tRNA-binding EMAP/Myf domain
3974	GC_00000162	Sulfurovum_16	2519	22	23	2	J	Phenylalanyl-tRNA synthetase beta subunit|tRNA-binding EMAP/Myf domain
3975	GC_00000162	Sulfurovum_17	78870	22	23	2	J	Phenylalanyl-tRNA synthetase beta subunit|tRNA-binding EMAP/Myf domain
3976	GC_00000162	Sulfurovum_17	80274	22	23	2	J	Phenylalanyl-tRNA synthetase beta subunit|tRNA-binding EMAP/Myf domain
3977	GC_00000162	Sulfurovum_18	12965	22	23	2	J	Phenylalanyl-tRNA synthetase beta subunit|tRNA-binding EMAP/Myf domain
3978	GC_00000162	Sulfurovum_19	546	22	23	2	J	Phenylalanyl-tRNA synthetase beta subunit|tRNA-binding EMAP/Myf domain
3979	GC_00000162	Sulfurovum_20	2509	22	23	2	J	Phenylalanyl-tRNA synthetase beta subunit|tRNA-binding EMAP/Myf domain
3980	GC_00000162	Sulfurovum_21	6208	22	23	2	J	Phenylalanyl-tRNA synthetase beta subunit|tRNA-binding EMAP/Myf domain
3981	GC_00000162	Sulfurovum_22	8207	22	23	2	J	Phenylalanyl-tRNA synthetase beta subunit|tRNA-binding EMAP/Myf domain
4051	GC_00000166	Sulfurovum_01	32067	20	23	3	J	Translation elongation factor EF-G, a GTPase
4052	GC_00000166	Sulfurovum_02	40931	20	23	3	J	Translation elongation factor EF-G, a GTPase
4053	GC_00000166	Sulfurovum_03	23229	20	23	3	J	Translation elongation factor EF-G, a GTPase
4054	GC_00000166	Sulfurovum_04	36036	20	23	3	J	Translation elongation factor EF-G, a GTPase
4055	GC_00000166	Sulfurovum_05	25984	20	23	3	J	Translation elongation factor EF-G, a GTPase
4056	GC_00000166	Sulfurovum_06	9458	20	23	3	J	Translation elongation factor EF-G, a GTPase
4057	GC_00000166	Sulfurovum_07	37422	20	23	3	J	Translation elongation factor EF-G, a GTPase
4058	GC_00000166	Sulfurovum_07	25034	20	23	3	J	Translation elongation factor EF-G, a GTPase
4059	GC_00000166	Sulfurovum_08	28623	20	23	3	J	Translation elongation factor EF-G, a GTPase
4060	GC_00000166	Sulfurovum_09	29175	20	23	3	J	Translation elongation factor EF-G, a GTPase
4061	GC_00000166	Sulfurovum_10	12054	20	23	3	J	Translation elongation factor EF-G, a GTPase
4062	GC_00000166	Sulfurovum_11	4599	20	23	3	J	Translation elongation factor EF-G, a GTPase
4063	GC_00000166	Sulfurovum_12	67813	20	23	3	J	Translation elongation factor EF-G, a GTPase
4064	GC_00000166	Sulfurovum_13	23617	20	23	3	J	Translation elongation factor EF-G, a GTPase
4065	GC_00000166	Sulfurovum_14	41528	20	23	3	J	Translation elongation factor EF-G, a GTPase
4066	GC_00000166	Sulfurovum_15	8961	20	23	3	J	Translation elongation factor EF-G, a GTPase
4067	GC_00000166	Sulfurovum_16	119644	20	23	3	J	Translation elongation factor EF-G, a GTPase
4068	GC_00000166	Sulfurovum_16	41212	20	23	3	J	Translation elongation factor EF-G, a GTPase
4069	GC_00000166	Sulfurovum_16	41213	20	23	3	J	Translation elongation factor EF-G, a GTPase
4070	GC_00000166	Sulfurovum_17	32726	20	23	3	J	Translation elongation factor EF-G, a GTPase
4071	GC_00000166	Sulfurovum_18	60121	20	23	3	J	Translation elongation factor EF-G, a GTPase
4072	GC_00000166	Sulfurovum_19	8518	20	23	3	J	Translation elongation factor EF-G, a GTPase
4073	GC_00000166	Sulfurovum_21	35044	20	23	3	J	Translation elongation factor EF-G, a GTPase
4162	GC_00000171	Sulfurovum_01	32511	22	22	1	J	Protein chain release factor B
4163	GC_00000171	Sulfurovum_02	48638	22	22	1	J	Protein chain release factor B
4164	GC_00000171	Sulfurovum_03	52503	22	22	1	J	Protein chain release factor B
4165	GC_00000171	Sulfurovum_04	67020	22	22	1	J	Protein chain release factor B
4166	GC_00000171	Sulfurovum_05	26822	22	22	1	J	Protein chain release factor B
4167	GC_00000171	Sulfurovum_06	26280	22	22	1	J	Protein chain release factor B
4168	GC_00000171	Sulfurovum_07	25931	22	22	1	J	Protein chain release factor B
4169	GC_00000171	Sulfurovum_08	4840	22	22	1	J	Protein chain release factor B
4170	GC_00000171	Sulfurovum_09	24998	22	22	1	J	Protein chain release factor B
4171	GC_00000171	Sulfurovum_10	13777	22	22	1	J	Protein chain release factor B
4172	GC_00000171	Sulfurovum_11	2060	22	22	1	J	Protein chain release factor B
4173	GC_00000171	Sulfurovum_12	75540	22	22	1	J	Protein chain release factor B
4174	GC_00000171	Sulfurovum_13	11287	22	22	1	J	Protein chain release factor B
4175	GC_00000171	Sulfurovum_14	46243	22	22	1	J	Protein chain release factor B
4176	GC_00000171	Sulfurovum_15	6267	22	22	1	J	Protein chain release factor B
4177	GC_00000171	Sulfurovum_16	70223	22	22	1	J	Protein chain release factor B
4178	GC_00000171	Sulfurovum_17	31391	22	22	1	J	Protein chain release factor B
4179	GC_00000171	Sulfurovum_18	48635	22	22	1	J	Protein chain release factor B
4180	GC_00000171	Sulfurovum_19	21565	22	22	1	J	Protein chain release factor B
4181	GC_00000171	Sulfurovum_20	17078	22	22	1	J	Protein chain release factor B
4182	GC_00000171	Sulfurovum_21	6591	22	22	1	J	Protein chain release factor B
4183	GC_00000171	Sulfurovum_22	17021	22	22	1	J	Protein chain release factor B
4250	GC_00000175	Sulfurovum_01	27806	22	22	1	J	tRNA1(Val) A37 N6-methylase TrmN6
4251	GC_00000175	Sulfurovum_02	75460	22	22	1	J	tRNA1(Val) A37 N6-methylase TrmN6
4252	GC_00000175	Sulfurovum_03	11909	22	22	1	J	tRNA1(Val) A37 N6-methylase TrmN6
4253	GC_00000175	Sulfurovum_04	36384	22	22	1	J	tRNA1(Val) A37 N6-methylase TrmN6
4254	GC_00000175	Sulfurovum_05	21552	22	22	1	J	tRNA1(Val) A37 N6-methylase TrmN6
4255	GC_00000175	Sulfurovum_06	18456	22	22	1	J	tRNA1(Val) A37 N6-methylase TrmN6
4256	GC_00000175	Sulfurovum_07	35603	22	22	1	J	tRNA1(Val) A37 N6-methylase TrmN6
4257	GC_00000175	Sulfurovum_08	21537	22	22	1	J	tRNA1(Val) A37 N6-methylase TrmN6
4258	GC_00000175	Sulfurovum_09	37491	22	22	1	J	tRNA1(Val) A37 N6-methylase TrmN6
4259	GC_00000175	Sulfurovum_10	38156	22	22	1	J	tRNA1(Val) A37 N6-methylase TrmN6
4260	GC_00000175	Sulfurovum_11	4823	22	22	1	J	tRNA1(Val) A37 N6-methylase TrmN6
4261	GC_00000175	Sulfurovum_12	28413	22	22	1	J	tRNA1(Val) A37 N6-methylase TrmN6
4262	GC_00000175	Sulfurovum_13	43379	22	22	1	J	tRNA1(Val) A37 N6-methylase TrmN6
4263	GC_00000175	Sulfurovum_14	75463	22	22	1	J	tRNA1(Val) A37 N6-methylase TrmN6
4264	GC_00000175	Sulfurovum_15	15893	22	22	1	J	tRNA1(Val) A37 N6-methylase TrmN6
4265	GC_00000175	Sulfurovum_16	32854	22	22	1	J	tRNA1(Val) A37 N6-methylase TrmN6
4266	GC_00000175	Sulfurovum_17	9101	22	22	1	J	tRNA1(Val) A37 N6-methylase TrmN6
4267	GC_00000175	Sulfurovum_18	39768	22	22	1	J	tRNA1(Val) A37 N6-methylase TrmN6
4268	GC_00000175	Sulfurovum_19	8711	22	22	1	J	tRNA1(Val) A37 N6-methylase TrmN6
4269	GC_00000175	Sulfurovum_20	22235	22	22	1	J	tRNA1(Val) A37 N6-methylase TrmN6
4270	GC_00000175	Sulfurovum_21	20063	22	22	1	J	tRNA1(Val) A37 N6-methylase TrmN6
4271	GC_00000175	Sulfurovum_22	13991	22	22	1	J	tRNA1(Val) A37 N6-methylase TrmN6
4294	GC_00000177	Sulfurovum_01	38497	21	22	2	J	ssRNA-specific RNase YbeY, 16S rRNA maturation enzyme
4295	GC_00000177	Sulfurovum_02	8266	21	22	2	J	ssRNA-specific RNase YbeY, 16S rRNA maturation enzyme
4296	GC_00000177	Sulfurovum_03	27419	21	22	2	J	ssRNA-specific RNase YbeY, 16S rRNA maturation enzyme
4297	GC_00000177	Sulfurovum_05	12447	21	22	2	J	ssRNA-specific RNase YbeY, 16S rRNA maturation enzyme
4298	GC_00000177	Sulfurovum_06	36768	21	22	2	J	ssRNA-specific RNase YbeY, 16S rRNA maturation enzyme
4299	GC_00000177	Sulfurovum_07	23472	21	22	2	J	ssRNA-specific RNase YbeY, 16S rRNA maturation enzyme
4300	GC_00000177	Sulfurovum_08	16680	21	22	2	J	ssRNA-specific RNase YbeY, 16S rRNA maturation enzyme
4301	GC_00000177	Sulfurovum_09	15210	21	22	2	J	ssRNA-specific RNase YbeY, 16S rRNA maturation enzyme
4302	GC_00000177	Sulfurovum_10	903	21	22	2	J	ssRNA-specific RNase YbeY, 16S rRNA maturation enzyme
4303	GC_00000177	Sulfurovum_11	6438	21	22	2	J	ssRNA-specific RNase YbeY, 16S rRNA maturation enzyme
4304	GC_00000177	Sulfurovum_12	98961	21	22	2	J	ssRNA-specific RNase YbeY, 16S rRNA maturation enzyme
4305	GC_00000177	Sulfurovum_13	73809	21	22	2	J	ssRNA-specific RNase YbeY, 16S rRNA maturation enzyme
4306	GC_00000177	Sulfurovum_14	49464	21	22	2	J	ssRNA-specific RNase YbeY, 16S rRNA maturation enzyme
4307	GC_00000177	Sulfurovum_15	20521	21	22	2	J	ssRNA-specific RNase YbeY, 16S rRNA maturation enzyme
4308	GC_00000177	Sulfurovum_16	49586	21	22	2	J	ssRNA-specific RNase YbeY, 16S rRNA maturation enzyme
4309	GC_00000177	Sulfurovum_17	5825	21	22	2	J	ssRNA-specific RNase YbeY, 16S rRNA maturation enzyme
4310	GC_00000177	Sulfurovum_18	51233	21	22	2	J	ssRNA-specific RNase YbeY, 16S rRNA maturation enzyme
4311	GC_00000177	Sulfurovum_19	25575	21	22	2	J	ssRNA-specific RNase YbeY, 16S rRNA maturation enzyme
4312	GC_00000177	Sulfurovum_20	15812	21	22	2	J	ssRNA-specific RNase YbeY, 16S rRNA maturation enzyme
4314	GC_00000177	Sulfurovum_21	9218	21	22	2	J	ssRNA-specific RNase YbeY, 16S rRNA maturation enzyme
4315	GC_00000177	Sulfurovum_22	11252	21	22	2	J	ssRNA-specific RNase YbeY, 16S rRNA maturation enzyme
4426	GC_00000183	Sulfurovum_01	35565	21	22	2	J	tRNA A37 threonylcarbamoyladenosine modification protein TsaB
4427	GC_00000183	Sulfurovum_02	5026	21	22	2	J	tRNA A37 threonylcarbamoyladenosine modification protein TsaB
4428	GC_00000183	Sulfurovum_03	10202	21	22	2	J	tRNA A37 threonylcarbamoyladenosine modification protein TsaB
4429	GC_00000183	Sulfurovum_04	37301	21	22	2	J	tRNA A37 threonylcarbamoyladenosine modification protein TsaB
4430	GC_00000183	Sulfurovum_05	7360	21	22	2	J	tRNA A37 threonylcarbamoyladenosine modification protein TsaB
4431	GC_00000183	Sulfurovum_07	38251	21	22	2	J	tRNA A37 threonylcarbamoyladenosine modification protein TsaB
4432	GC_00000183	Sulfurovum_08	8183	21	22	2	J	tRNA A37 threonylcarbamoyladenosine modification protein TsaB
4433	GC_00000183	Sulfurovum_09	22306	21	22	2	J	tRNA A37 threonylcarbamoyladenosine modification protein TsaB
4434	GC_00000183	Sulfurovum_10	6278	21	22	2	J	tRNA A37 threonylcarbamoyladenosine modification protein TsaB
4435	GC_00000183	Sulfurovum_11	11358	21	22	2	J	tRNA A37 threonylcarbamoyladenosine modification protein TsaB
4436	GC_00000183	Sulfurovum_12	96826	21	22	2	J	tRNA A37 threonylcarbamoyladenosine modification protein TsaB
4437	GC_00000183	Sulfurovum_13	41242	21	22	2	J	tRNA A37 threonylcarbamoyladenosine modification protein TsaB
4438	GC_00000183	Sulfurovum_14	55278	21	22	2	J	tRNA A37 threonylcarbamoyladenosine modification protein TsaB
4439	GC_00000183	Sulfurovum_15	14485	21	22	2	J	tRNA A37 threonylcarbamoyladenosine modification protein TsaB
4440	GC_00000183	Sulfurovum_16	27718	21	22	2	J	tRNA A37 threonylcarbamoyladenosine modification protein TsaB
4441	GC_00000183	Sulfurovum_17	19261	21	22	2	J	tRNA A37 threonylcarbamoyladenosine modification protein TsaB
4442	GC_00000183	Sulfurovum_18	63344	21	22	2	J	tRNA A37 threonylcarbamoyladenosine modification protein TsaB
4443	GC_00000183	Sulfurovum_19	4069	21	22	2	J	tRNA A37 threonylcarbamoyladenosine modification protein TsaB
4444	GC_00000183	Sulfurovum_19	23759	21	22	2	J	tRNA A37 threonylcarbamoyladenosine modification protein TsaB
4445	GC_00000183	Sulfurovum_20	23257	21	22	2	J	tRNA A37 threonylcarbamoyladenosine modification protein TsaB
4446	GC_00000183	Sulfurovum_21	26950	21	22	2	J	tRNA A37 threonylcarbamoyladenosine modification protein TsaB
4447	GC_00000183	Sulfurovum_22	13886	21	22	2	J	tRNA A37 threonylcarbamoyladenosine modification protein TsaB
4492	GC_00000186	Sulfurovum_02	20472	21	22	2	J	Ribosomal protein L10
4493	GC_00000186	Sulfurovum_03	20425	21	22	2	J	Ribosomal protein L10
4494	GC_00000186	Sulfurovum_04	24175	21	22	2	J	Ribosomal protein L10
4495	GC_00000186	Sulfurovum_05	31374	21	22	2	J	Ribosomal protein L10
4496	GC_00000186	Sulfurovum_06	5576	21	22	2	J	Ribosomal protein L10
4497	GC_00000186	Sulfurovum_06	49938	21	22	2	J	Ribosomal protein L10
4498	GC_00000186	Sulfurovum_07	22272	21	22	2	J	Ribosomal protein L10
4499	GC_00000186	Sulfurovum_08	25806	21	22	2	J	Ribosomal protein L10
4500	GC_00000186	Sulfurovum_09	13980	21	22	2	J	Ribosomal protein L10
4501	GC_00000186	Sulfurovum_10	1031	21	22	2	J	Ribosomal protein L10
4502	GC_00000186	Sulfurovum_11	5384	21	22	2	J	Ribosomal protein L10
4503	GC_00000186	Sulfurovum_12	39789	21	22	2	J	Ribosomal protein L10
4504	GC_00000186	Sulfurovum_13	8830	21	22	2	J	Ribosomal protein L10
4505	GC_00000186	Sulfurovum_14	15983	21	22	2	J	Ribosomal protein L10
4506	GC_00000186	Sulfurovum_15	54597	21	22	2	J	Ribosomal protein L10
4507	GC_00000186	Sulfurovum_16	18282	21	22	2	J	Ribosomal protein L10
4508	GC_00000186	Sulfurovum_17	114815	21	22	2	J	Ribosomal protein L10
4509	GC_00000186	Sulfurovum_18	84665	21	22	2	J	Ribosomal protein L10
4510	GC_00000186	Sulfurovum_19	18149	21	22	2	J	Ribosomal protein L10
4511	GC_00000186	Sulfurovum_20	4482	21	22	2	J	Ribosomal protein L10
4512	GC_00000186	Sulfurovum_21	20901	21	22	2	J	Ribosomal protein L10
4513	GC_00000186	Sulfurovum_22	33687	21	22	2	J	Ribosomal protein L10
4888	GC_00000204	Sulfurovum_01	19925	21	22	2	J	Asp-tRNAAsn/Glu-tRNAGln amidotransferase A subunit or related amidase
4889	GC_00000204	Sulfurovum_02	9098	21	22	2	J	Asp-tRNAAsn/Glu-tRNAGln amidotransferase A subunit or related amidase
4890	GC_00000204	Sulfurovum_03	35161	21	22	2	J	Asp-tRNAAsn/Glu-tRNAGln amidotransferase A subunit or related amidase
4891	GC_00000204	Sulfurovum_04	21812	21	22	2	J	Asp-tRNAAsn/Glu-tRNAGln amidotransferase A subunit or related amidase
4892	GC_00000204	Sulfurovum_06	52179	21	22	2	J	Asp-tRNAAsn/Glu-tRNAGln amidotransferase A subunit or related amidase
4893	GC_00000204	Sulfurovum_07	36459	21	22	2	J	Asp-tRNAAsn/Glu-tRNAGln amidotransferase A subunit or related amidase
4894	GC_00000204	Sulfurovum_08	28082	21	22	2	J	Asp-tRNAAsn/Glu-tRNAGln amidotransferase A subunit or related amidase
4895	GC_00000204	Sulfurovum_09	4582	21	22	2	J	Asp-tRNAAsn/Glu-tRNAGln amidotransferase A subunit or related amidase
4896	GC_00000204	Sulfurovum_10	8135	21	22	2	J	Asp-tRNAAsn/Glu-tRNAGln amidotransferase A subunit or related amidase
4897	GC_00000204	Sulfurovum_11	1634	21	22	2	J	Asp-tRNAAsn/Glu-tRNAGln amidotransferase A subunit or related amidase
4898	GC_00000204	Sulfurovum_12	138707	21	22	2	J	Asp-tRNAAsn/Glu-tRNAGln amidotransferase A subunit or related amidase
4899	GC_00000204	Sulfurovum_13	37221	21	22	2	J	Asp-tRNAAsn/Glu-tRNAGln amidotransferase A subunit or related amidase
4900	GC_00000204	Sulfurovum_14	48050	21	22	2	J	Asp-tRNAAsn/Glu-tRNAGln amidotransferase A subunit or related amidase
4901	GC_00000204	Sulfurovum_15	94350	21	22	2	J	Asp-tRNAAsn/Glu-tRNAGln amidotransferase A subunit or related amidase
4902	GC_00000204	Sulfurovum_15	82449	21	22	2	J	Asp-tRNAAsn/Glu-tRNAGln amidotransferase A subunit or related amidase
4903	GC_00000204	Sulfurovum_16	18183	21	22	2	J	Asp-tRNAAsn/Glu-tRNAGln amidotransferase A subunit or related amidase
4904	GC_00000204	Sulfurovum_17	34642	21	22	2	J	Asp-tRNAAsn/Glu-tRNAGln amidotransferase A subunit or related amidase
4905	GC_00000204	Sulfurovum_18	38065	21	22	2	J	Asp-tRNAAsn/Glu-tRNAGln amidotransferase A subunit or related amidase
4906	GC_00000204	Sulfurovum_19	2802	21	22	2	J	Asp-tRNAAsn/Glu-tRNAGln amidotransferase A subunit or related amidase
4907	GC_00000204	Sulfurovum_20	7744	21	22	2	J	Asp-tRNAAsn/Glu-tRNAGln amidotransferase A subunit or related amidase
4908	GC_00000204	Sulfurovum_21	14246	21	22	2	J	Asp-tRNAAsn/Glu-tRNAGln amidotransferase A subunit or related amidase
4909	GC_00000204	Sulfurovum_22	38044	21	22	2	J	Asp-tRNAAsn/Glu-tRNAGln amidotransferase A subunit or related amidase
4998	GC_00000209	Sulfurovum_01	35570	20	22	2	J	Ribosome maturation factor RimP
4999	GC_00000209	Sulfurovum_02	5022	20	22	2	J	Ribosome maturation factor RimP
5000	GC_00000209	Sulfurovum_03	10206	20	22	2	J	Ribosome maturation factor RimP
5001	GC_00000209	Sulfurovum_04	37296	20	22	2	J	Ribosome maturation factor RimP
5002	GC_00000209	Sulfurovum_05	7365	20	22	2	J	Ribosome maturation factor RimP
5003	GC_00000209	Sulfurovum_06	17284	20	22	2	J	Ribosome maturation factor RimP
5004	GC_00000209	Sulfurovum_07	27004	20	22	2	J	Ribosome maturation factor RimP
5005	GC_00000209	Sulfurovum_07	31703	20	22	2	J	Ribosome maturation factor RimP
5006	GC_00000209	Sulfurovum_08	8188	20	22	2	J	Ribosome maturation factor RimP
5007	GC_00000209	Sulfurovum_09	22311	20	22	2	J	Ribosome maturation factor RimP
5008	GC_00000209	Sulfurovum_10	6273	20	22	2	J	Ribosome maturation factor RimP
5009	GC_00000209	Sulfurovum_12	96821	20	22	2	J	Ribosome maturation factor RimP
5010	GC_00000209	Sulfurovum_13	41237	20	22	2	J	Ribosome maturation factor RimP
5012	GC_00000209	Sulfurovum_14	55274	20	22	2	J	Ribosome maturation factor RimP
5013	GC_00000209	Sulfurovum_15	14490	20	22	2	J	Ribosome maturation factor RimP
5014	GC_00000209	Sulfurovum_16	27713	20	22	2	J	Ribosome maturation factor RimP
5015	GC_00000209	Sulfurovum_17	19266	20	22	2	J	Ribosome maturation factor RimP
5016	GC_00000209	Sulfurovum_18	35779	20	22	2	J	Ribosome maturation factor RimP
5017	GC_00000209	Sulfurovum_19	4074	20	22	2	J	Ribosome maturation factor RimP
5018	GC_00000209	Sulfurovum_20	6862	20	22	2	J	Ribosome maturation factor RimP
5019	GC_00000209	Sulfurovum_21	24007	20	22	2	J	Ribosome maturation factor RimP
5064	GC_00000212	Sulfurovum_01	32026	21	22	2	J	tRNA G46 methylase TrmB
5065	GC_00000212	Sulfurovum_02	13451	21	22	2	J	tRNA G46 methylase TrmB
5066	GC_00000212	Sulfurovum_03	13406	21	22	2	J	tRNA G46 methylase TrmB
5067	GC_00000212	Sulfurovum_04	40611	21	22	2	J	tRNA G46 methylase TrmB
5068	GC_00000212	Sulfurovum_05	24432	21	22	2	J	tRNA G46 methylase TrmB
5069	GC_00000212	Sulfurovum_06	33686	21	22	2	J	tRNA G46 methylase TrmB
5070	GC_00000212	Sulfurovum_07	20155	21	22	2	J	tRNA G46 methylase TrmB
5071	GC_00000212	Sulfurovum_08	29950	21	22	2	J	tRNA G46 methylase TrmB
5072	GC_00000212	Sulfurovum_08	8260	21	22	2	J	tRNA G46 methylase TrmB
5073	GC_00000212	Sulfurovum_09	7915	21	22	2	J	tRNA G46 methylase TrmB
5074	GC_00000212	Sulfurovum_10	4590	21	22	2	J	tRNA G46 methylase TrmB
5075	GC_00000212	Sulfurovum_11	4371	21	22	2	J	tRNA G46 methylase TrmB
5076	GC_00000212	Sulfurovum_12	26155	21	22	2	J	tRNA G46 methylase TrmB
5077	GC_00000212	Sulfurovum_13	75595	21	22	2	J	tRNA G46 methylase TrmB
5078	GC_00000212	Sulfurovum_14	57198	21	22	2	J	tRNA G46 methylase TrmB
5079	GC_00000212	Sulfurovum_15	6608	21	22	2	J	tRNA G46 methylase TrmB
5080	GC_00000212	Sulfurovum_16	33208	21	22	2	J	tRNA G46 methylase TrmB
5081	GC_00000212	Sulfurovum_17	9073	21	22	2	J	tRNA G46 methylase TrmB
5082	GC_00000212	Sulfurovum_18	39567	21	22	2	J	tRNA G46 methylase TrmB
5083	GC_00000212	Sulfurovum_20	23226	21	22	2	J	tRNA G46 methylase TrmB
5084	GC_00000212	Sulfurovum_21	11104	21	22	2	J	tRNA G46 methylase TrmB
5085	GC_00000212	Sulfurovum_22	5757	21	22	2	J	tRNA G46 methylase TrmB
5130	GC_00000215	Sulfurovum_01	27089	22	22	1	J	Ribosomal protein L31
5131	GC_00000215	Sulfurovum_02	9330	22	22	1	J	Ribosomal protein L31
5132	GC_00000215	Sulfurovum_03	22148	22	22	1	J	Ribosomal protein L31
5133	GC_00000215	Sulfurovum_04	63309	22	22	1	J	Ribosomal protein L31
5134	GC_00000215	Sulfurovum_05	18119	22	22	1	J	Ribosomal protein L31
5135	GC_00000215	Sulfurovum_06	8307	22	22	1	J	Ribosomal protein L31
5136	GC_00000215	Sulfurovum_07	22024	22	22	1	J	Ribosomal protein L31
5137	GC_00000215	Sulfurovum_08	7537	22	22	1	J	Ribosomal protein L31
5138	GC_00000215	Sulfurovum_09	44344	22	22	1	J	Ribosomal protein L31
5139	GC_00000215	Sulfurovum_10	1287	22	22	1	J	Ribosomal protein L31
5140	GC_00000215	Sulfurovum_11	496	22	22	1	J	Ribosomal protein L31
5141	GC_00000215	Sulfurovum_12	49129	22	22	1	J	Ribosomal protein L31
5142	GC_00000215	Sulfurovum_13	92973	22	22	1	J	Ribosomal protein L31
5143	GC_00000215	Sulfurovum_14	70782	22	22	1	J	Ribosomal protein L31
5144	GC_00000215	Sulfurovum_15	25273	22	22	1	J	Ribosomal protein L31
5145	GC_00000215	Sulfurovum_16	12327	22	22	1	J	Ribosomal protein L31
5146	GC_00000215	Sulfurovum_17	33677	22	22	1	J	Ribosomal protein L31
5147	GC_00000215	Sulfurovum_18	59263	22	22	1	J	Ribosomal protein L31
5148	GC_00000215	Sulfurovum_19	2754	22	22	1	J	Ribosomal protein L31
5149	GC_00000215	Sulfurovum_20	20451	22	22	1	J	Ribosomal protein L31
5150	GC_00000215	Sulfurovum_21	26309	22	22	1	J	Ribosomal protein L31
5151	GC_00000215	Sulfurovum_22	28175	22	22	1	J	Ribosomal protein L31
5218	GC_00000219	Sulfurovum_01	85296	20	22	2	J	Cysteinyl-tRNA synthetase
5219	GC_00000219	Sulfurovum_02	12504	20	22	2	J	Cysteinyl-tRNA synthetase
5220	GC_00000219	Sulfurovum_04	24202	20	22	2	J	Cysteinyl-tRNA synthetase
5221	GC_00000219	Sulfurovum_05	8730	20	22	2	J	Cysteinyl-tRNA synthetase
5222	GC_00000219	Sulfurovum_06	34411	20	22	2	J	Cysteinyl-tRNA synthetase
5223	GC_00000219	Sulfurovum_08	4659	20	22	2	J	Cysteinyl-tRNA synthetase
5224	GC_00000219	Sulfurovum_09	34208	20	22	2	J	Cysteinyl-tRNA synthetase
5225	GC_00000219	Sulfurovum_10	15098	20	22	2	J	Cysteinyl-tRNA synthetase
5226	GC_00000219	Sulfurovum_11	4884	20	22	2	J	Cysteinyl-tRNA synthetase
5227	GC_00000219	Sulfurovum_12	21103	20	22	2	J	Cysteinyl-tRNA synthetase
5228	GC_00000219	Sulfurovum_13	76607	20	22	2	J	Cysteinyl-tRNA synthetase
5229	GC_00000219	Sulfurovum_14	30859	20	22	2	J	Cysteinyl-tRNA synthetase
5230	GC_00000219	Sulfurovum_15	112142	20	22	2	J	Cysteinyl-tRNA synthetase
5231	GC_00000219	Sulfurovum_16	39367	20	22	2	J	Cysteinyl-tRNA synthetase
5232	GC_00000219	Sulfurovum_17	52860	20	22	2	J	Cysteinyl-tRNA synthetase
5233	GC_00000219	Sulfurovum_17	61523	20	22	2	J	Cysteinyl-tRNA synthetase
5234	GC_00000219	Sulfurovum_18	63038	20	22	2	J	Cysteinyl-tRNA synthetase
5235	GC_00000219	Sulfurovum_19	4807	20	22	2	J	Cysteinyl-tRNA synthetase
5236	GC_00000219	Sulfurovum_20	3508	20	22	2	J	Cysteinyl-tRNA synthetase
5237	GC_00000219	Sulfurovum_20	9923	20	22	2	J	Cysteinyl-tRNA synthetase
5238	GC_00000219	Sulfurovum_21	21604	20	22	2	J	Cysteinyl-tRNA synthetase
5239	GC_00000219	Sulfurovum_22	11174	20	22	2	J	Cysteinyl-tRNA synthetase
5526	GC_00000233	Sulfurovum_01	67358	19	22	2	J	Valyl-tRNA synthetase
5527	GC_00000233	Sulfurovum_04	76732	19	22	2	J	Valyl-tRNA synthetase
5528	GC_00000233	Sulfurovum_05	24864	19	22	2	J	Valyl-tRNA synthetase
5529	GC_00000233	Sulfurovum_06	55959	19	22	2	J	Valyl-tRNA synthetase
5530	GC_00000233	Sulfurovum_07	29815	19	22	2	J	Valyl-tRNA synthetase
5531	GC_00000233	Sulfurovum_08	24208	19	22	2	J	Valyl-tRNA synthetase
5532	GC_00000233	Sulfurovum_09	27224	19	22	2	J	Valyl-tRNA synthetase
5533	GC_00000233	Sulfurovum_10	618	19	22	2	J	Valyl-tRNA synthetase
5534	GC_00000233	Sulfurovum_11	5526	19	22	2	J	Valyl-tRNA synthetase
5535	GC_00000233	Sulfurovum_12	38953	19	22	2	J	Valyl-tRNA synthetase
5536	GC_00000233	Sulfurovum_13	51760	19	22	2	J	Valyl-tRNA synthetase
5537	GC_00000233	Sulfurovum_14	51188	19	22	2	J	Valyl-tRNA synthetase
5538	GC_00000233	Sulfurovum_15	9382	19	22	2	J	Valyl-tRNA synthetase
5539	GC_00000233	Sulfurovum_16	31602	19	22	2	J	Valyl-tRNA synthetase
5540	GC_00000233	Sulfurovum_16	28354	19	22	2	J	Valyl-tRNA synthetase
5541	GC_00000233	Sulfurovum_17	10753	19	22	2	J	Valyl-tRNA synthetase
5542	GC_00000233	Sulfurovum_18	13770	19	22	2	J	Valyl-tRNA synthetase
5543	GC_00000233	Sulfurovum_19	6944	19	22	2	J	Valyl-tRNA synthetase
5544	GC_00000233	Sulfurovum_19	6932	19	22	2	J	Valyl-tRNA synthetase
5545	GC_00000233	Sulfurovum_21	18288	19	22	2	J	Valyl-tRNA synthetase
5546	GC_00000233	Sulfurovum_22	29166	19	22	2	J	Valyl-tRNA synthetase
5547	GC_00000233	Sulfurovum_22	44105	19	22	2	J	Valyl-tRNA synthetase
5900	GC_00000250	Sulfurovum_02	20473	21	22	2	J	Ribosomal protein L1
5901	GC_00000250	Sulfurovum_03	20424	21	22	2	J	Ribosomal protein L1
5902	GC_00000250	Sulfurovum_04	24176	21	22	2	J	Ribosomal protein L1
5903	GC_00000250	Sulfurovum_05	31373	21	22	2	J	Ribosomal protein L1
5904	GC_00000250	Sulfurovum_06	5575	21	22	2	J	Ribosomal protein L1
5905	GC_00000250	Sulfurovum_06	49937	21	22	2	J	Ribosomal protein L1
5906	GC_00000250	Sulfurovum_07	35350	21	22	2	J	Ribosomal protein L1
5907	GC_00000250	Sulfurovum_08	25805	21	22	2	J	Ribosomal protein L1
5908	GC_00000250	Sulfurovum_09	13979	21	22	2	J	Ribosomal protein L1
5909	GC_00000250	Sulfurovum_10	1032	21	22	2	J	Ribosomal protein L1
5910	GC_00000250	Sulfurovum_11	5383	21	22	2	J	Ribosomal protein L1
5911	GC_00000250	Sulfurovum_12	39790	21	22	2	J	Ribosomal protein L1
5912	GC_00000250	Sulfurovum_13	8829	21	22	2	J	Ribosomal protein L1
5913	GC_00000250	Sulfurovum_14	15984	21	22	2	J	Ribosomal protein L1
5914	GC_00000250	Sulfurovum_15	54596	21	22	2	J	Ribosomal protein L1
5915	GC_00000250	Sulfurovum_16	18281	21	22	2	J	Ribosomal protein L1
5916	GC_00000250	Sulfurovum_17	114816	21	22	2	J	Ribosomal protein L1
5917	GC_00000250	Sulfurovum_18	84666	21	22	2	J	Ribosomal protein L1
5918	GC_00000250	Sulfurovum_19	18150	21	22	2	J	Ribosomal protein L1
5919	GC_00000250	Sulfurovum_20	4483	21	22	2	J	Ribosomal protein L1
5920	GC_00000250	Sulfurovum_21	20902	21	22	2	J	Ribosomal protein L1
5921	GC_00000250	Sulfurovum_22	33688	21	22	2	J	Ribosomal protein L1
6054	GC_00000257	Sulfurovum_01	20550	21	22	2	R|J	HD superfamily phosphodieaserase, includes HD domain of RNase Y
6055	GC_00000257	Sulfurovum_02	6312	21	22	2	R|J	HD superfamily phosphodieaserase, includes HD domain of RNase Y
6056	GC_00000257	Sulfurovum_03	17523	21	22	2	R|J	HD superfamily phosphodieaserase, includes HD domain of RNase Y
6057	GC_00000257	Sulfurovum_03	13965	21	22	2	R|J	HD superfamily phosphodieaserase, includes HD domain of RNase Y
6058	GC_00000257	Sulfurovum_04	60480	21	22	2	R|J	HD superfamily phosphodieaserase, includes HD domain of RNase Y
6059	GC_00000257	Sulfurovum_05	24175	21	22	2	J|R	HD superfamily phosphodieaserase, includes HD domain of RNase Y
6060	GC_00000257	Sulfurovum_07	36944	21	22	2	R|J	HD superfamily phosphodieaserase, includes HD domain of RNase Y
6061	GC_00000257	Sulfurovum_08	24316	21	22	2	R|J	HD superfamily phosphodieaserase, includes HD domain of RNase Y
6062	GC_00000257	Sulfurovum_09	12764	21	22	2	R|J	HD superfamily phosphodieaserase, includes HD domain of RNase Y
6063	GC_00000257	Sulfurovum_10	8061	21	22	2	R|J	HD superfamily phosphodieaserase, includes HD domain of RNase Y
6064	GC_00000257	Sulfurovum_11	8166	21	22	2	R|J	HD superfamily phosphodieaserase, includes HD domain of RNase Y
6065	GC_00000257	Sulfurovum_12	44113	21	22	2	J|R	HD superfamily phosphodieaserase, includes HD domain of RNase Y
6066	GC_00000257	Sulfurovum_13	71934	21	22	2	J|R	HD superfamily phosphodieaserase, includes HD domain of RNase Y
6067	GC_00000257	Sulfurovum_14	32105	21	22	2	J|R	HD superfamily phosphodieaserase, includes HD domain of RNase Y
6068	GC_00000257	Sulfurovum_15	52648	21	22	2	J|R	HD superfamily phosphodieaserase, includes HD domain of RNase Y
6069	GC_00000257	Sulfurovum_16	4660	21	22	2	R|J	HD superfamily phosphodieaserase, includes HD domain of RNase Y
6070	GC_00000257	Sulfurovum_17	877	21	22	2	R|J	HD superfamily phosphodieaserase, includes HD domain of RNase Y
6071	GC_00000257	Sulfurovum_18	23117	21	22	2	R|J	HD superfamily phosphodieaserase, includes HD domain of RNase Y
6072	GC_00000257	Sulfurovum_19	1129	21	22	2	J|R	HD superfamily phosphodieaserase, includes HD domain of RNase Y
6073	GC_00000257	Sulfurovum_20	5899	21	22	2	J|R	HD superfamily phosphodieaserase, includes HD domain of RNase Y
6074	GC_00000257	Sulfurovum_21	10824	21	22	2	R|J	HD superfamily phosphodieaserase, includes HD domain of RNase Y
6075	GC_00000257	Sulfurovum_22	15606	21	22	2	R|J	HD superfamily phosphodieaserase, includes HD domain of RNase Y
6098	GC_00000259	Sulfurovum_01	35102	21	22	2	J	tRNA A37 methylthiotransferase MiaB
6099	GC_00000259	Sulfurovum_02	1028	21	22	2	J	tRNA A37 methylthiotransferase MiaB
6100	GC_00000259	Sulfurovum_03	80386	21	22	2	J	tRNA A37 methylthiotransferase MiaB
6101	GC_00000259	Sulfurovum_03	75564	21	22	2	J	tRNA A37 methylthiotransferase MiaB
6102	GC_00000259	Sulfurovum_04	48698	21	22	2	J	tRNA A37 methylthiotransferase MiaB
6103	GC_00000259	Sulfurovum_05	17173	21	22	2	J	tRNA A37 methylthiotransferase MiaB
6104	GC_00000259	Sulfurovum_07	22598	21	22	2	J	tRNA A37 methylthiotransferase MiaB
6105	GC_00000259	Sulfurovum_08	8745	21	22	2	J	tRNA A37 methylthiotransferase MiaB
6106	GC_00000259	Sulfurovum_09	29633	21	22	2	J	tRNA A37 methylthiotransferase MiaB
6107	GC_00000259	Sulfurovum_10	1332	21	22	2	J	tRNA A37 methylthiotransferase MiaB
6108	GC_00000259	Sulfurovum_11	1886	21	22	2	J	tRNA A37 methylthiotransferase MiaB
6109	GC_00000259	Sulfurovum_12	92898	21	22	2	J	tRNA A37 methylthiotransferase MiaB
6110	GC_00000259	Sulfurovum_13	56600	21	22	2	J	tRNA A37 methylthiotransferase MiaB
6111	GC_00000259	Sulfurovum_14	23733	21	22	2	J	tRNA A37 methylthiotransferase MiaB
6112	GC_00000259	Sulfurovum_15	23802	21	22	2	J	tRNA A37 methylthiotransferase MiaB
6113	GC_00000259	Sulfurovum_16	7557	21	22	2	J	tRNA A37 methylthiotransferase MiaB
6114	GC_00000259	Sulfurovum_17	40249	21	22	2	J	tRNA A37 methylthiotransferase MiaB
6115	GC_00000259	Sulfurovum_18	31256	21	22	2	J	tRNA A37 methylthiotransferase MiaB
6116	GC_00000259	Sulfurovum_19	2002	21	22	2	J	tRNA A37 methylthiotransferase MiaB
6117	GC_00000259	Sulfurovum_20	19950	21	22	2	J	tRNA A37 methylthiotransferase MiaB
6118	GC_00000259	Sulfurovum_21	9947	21	22	2	J	tRNA A37 methylthiotransferase MiaB
6119	GC_00000259	Sulfurovum_22	4693	21	22	2	J	tRNA A37 methylthiotransferase MiaB
6318	GC_00000269	Sulfurovum_01	74409	21	22	2	J	Methionyl-tRNA formyltransferase
6319	GC_00000269	Sulfurovum_02	9000	21	22	2	J	Methionyl-tRNA formyltransferase
6320	GC_00000269	Sulfurovum_03	7067	21	22	2	J	Methionyl-tRNA formyltransferase
6321	GC_00000269	Sulfurovum_04	37699	21	22	2	J	Methionyl-tRNA formyltransferase
6322	GC_00000269	Sulfurovum_05	33225	21	22	2	J	Methionyl-tRNA formyltransferase
6323	GC_00000269	Sulfurovum_06	34410	21	22	2	J	Methionyl-tRNA formyltransferase
6324	GC_00000269	Sulfurovum_07	36266	21	22	2	J	Methionyl-tRNA formyltransferase
6326	GC_00000269	Sulfurovum_08	11376	21	22	2	J	Methionyl-tRNA formyltransferase
6327	GC_00000269	Sulfurovum_10	7689	21	22	2	J	Methionyl-tRNA formyltransferase
6328	GC_00000269	Sulfurovum_11	8153	21	22	2	J	Methionyl-tRNA formyltransferase
6329	GC_00000269	Sulfurovum_12	28417	21	22	2	J	Methionyl-tRNA formyltransferase
6330	GC_00000269	Sulfurovum_13	61942	21	22	2	J	Methionyl-tRNA formyltransferase
6331	GC_00000269	Sulfurovum_14	68208	21	22	2	J	Methionyl-tRNA formyltransferase
6332	GC_00000269	Sulfurovum_15	91006	21	22	2	J	Methionyl-tRNA formyltransferase
6333	GC_00000269	Sulfurovum_16	33835	21	22	2	J	Methionyl-tRNA formyltransferase
6334	GC_00000269	Sulfurovum_17	15773	21	22	2	J	Methionyl-tRNA formyltransferase
6335	GC_00000269	Sulfurovum_18	38017	21	22	2	J	Methionyl-tRNA formyltransferase
6336	GC_00000269	Sulfurovum_19	8907	21	22	2	J	Methionyl-tRNA formyltransferase
6337	GC_00000269	Sulfurovum_20	16033	21	22	2	J	Methionyl-tRNA formyltransferase
6338	GC_00000269	Sulfurovum_21	14260	21	22	2	J	Methionyl-tRNA formyltransferase
6339	GC_00000269	Sulfurovum_22	21564	21	22	2	J	Methionyl-tRNA formyltransferase
6471	GC_00000276	Sulfurovum_01	50256	20	21	2	J	Translation initiation factor IF-1
6472	GC_00000276	Sulfurovum_02	1055	20	21	2	J	Translation initiation factor IF-1
6473	GC_00000276	Sulfurovum_03	21669	20	21	2	J	Translation initiation factor IF-1
6474	GC_00000276	Sulfurovum_04	62194	20	21	2	J	Translation initiation factor IF-1
6475	GC_00000276	Sulfurovum_05	22421	20	21	2	J	Translation initiation factor IF-1
6476	GC_00000276	Sulfurovum_06	10931	20	21	2	J	Translation initiation factor IF-1
6477	GC_00000276	Sulfurovum_08	31385	20	21	2	J	Translation initiation factor IF-1
6478	GC_00000276	Sulfurovum_08	48071	20	21	2	J	Translation initiation factor IF-1
6479	GC_00000276	Sulfurovum_09	4557	20	21	2	J	Translation initiation factor IF-1
6480	GC_00000276	Sulfurovum_10	792	20	21	2	J	Translation initiation factor IF-1
6481	GC_00000276	Sulfurovum_11	12825	20	21	2	J	Translation initiation factor IF-1
6482	GC_00000276	Sulfurovum_12	32865	20	21	2	J	Translation initiation factor IF-1
6483	GC_00000276	Sulfurovum_13	43745	20	21	2	J	Translation initiation factor IF-1
6484	GC_00000276	Sulfurovum_14	29561	20	21	2	J	Translation initiation factor IF-1
6485	GC_00000276	Sulfurovum_15	87645	20	21	2	J	Translation initiation factor IF-1
6486	GC_00000276	Sulfurovum_16	108003	20	21	2	J	Translation initiation factor IF-1
6487	GC_00000276	Sulfurovum_17	76229	20	21	2	J	Translation initiation factor IF-1
6488	GC_00000276	Sulfurovum_19	35071	20	21	2	J	Translation initiation factor IF-1
6489	GC_00000276	Sulfurovum_20	8813	20	21	2	J	Translation initiation factor IF-1
6490	GC_00000276	Sulfurovum_21	27890	20	21	2	J	Translation initiation factor IF-1
6491	GC_00000276	Sulfurovum_22	31232	20	21	2	J	Translation initiation factor IF-1
6534	GC_00000279	Sulfurovum_01	38496	20	21	2	J	7-cyano-7-deazaguanine synthase (queuosine biosynthesis)
6535	GC_00000279	Sulfurovum_02	8265	20	21	2	J	7-cyano-7-deazaguanine synthase (queuosine biosynthesis)
6536	GC_00000279	Sulfurovum_03	27418	20	21	2	J	7-cyano-7-deazaguanine synthase (queuosine biosynthesis)
6537	GC_00000279	Sulfurovum_05	12448	20	21	2	J	7-cyano-7-deazaguanine synthase (queuosine biosynthesis)
6538	GC_00000279	Sulfurovum_06	13027	20	21	2	J	7-cyano-7-deazaguanine synthase (queuosine biosynthesis)
6539	GC_00000279	Sulfurovum_08	16681	20	21	2	J	7-cyano-7-deazaguanine synthase (queuosine biosynthesis)
6540	GC_00000279	Sulfurovum_09	15209	20	21	2	J	7-cyano-7-deazaguanine synthase (queuosine biosynthesis)
6541	GC_00000279	Sulfurovum_10	902	20	21	2	J	7-cyano-7-deazaguanine synthase (queuosine biosynthesis)
6542	GC_00000279	Sulfurovum_11	6437	20	21	2	J	7-cyano-7-deazaguanine synthase (queuosine biosynthesis)
6543	GC_00000279	Sulfurovum_12	75538	20	21	2	J	7-cyano-7-deazaguanine synthase (queuosine biosynthesis)
6544	GC_00000279	Sulfurovum_13	73810	20	21	2	J	7-cyano-7-deazaguanine synthase (queuosine biosynthesis)
6545	GC_00000279	Sulfurovum_14	49465	20	21	2	J	7-cyano-7-deazaguanine synthase (queuosine biosynthesis)
6546	GC_00000279	Sulfurovum_15	20522	20	21	2	J	7-cyano-7-deazaguanine synthase (queuosine biosynthesis)
6547	GC_00000279	Sulfurovum_16	49587	20	21	2	J	7-cyano-7-deazaguanine synthase (queuosine biosynthesis)
6548	GC_00000279	Sulfurovum_17	5826	20	21	2	J	7-cyano-7-deazaguanine synthase (queuosine biosynthesis)
6549	GC_00000279	Sulfurovum_18	73353	20	21	2	J	7-cyano-7-deazaguanine synthase (queuosine biosynthesis)
6550	GC_00000279	Sulfurovum_19	25574	20	21	2	J	7-cyano-7-deazaguanine synthase (queuosine biosynthesis)
6551	GC_00000279	Sulfurovum_20	22234	20	21	2	J	7-cyano-7-deazaguanine synthase (queuosine biosynthesis)
6552	GC_00000279	Sulfurovum_20	15811	20	21	2	J	7-cyano-7-deazaguanine synthase (queuosine biosynthesis)
6553	GC_00000279	Sulfurovum_21	9219	20	21	2	J	7-cyano-7-deazaguanine synthase (queuosine biosynthesis)
6554	GC_00000279	Sulfurovum_22	11251	20	21	2	J	7-cyano-7-deazaguanine synthase (queuosine biosynthesis)
6555	GC_00000280	Sulfurovum_01	35569	20	21	2	J	Ribosome-binding factor A
6556	GC_00000280	Sulfurovum_02	5023	20	21	2	J	Ribosome-binding factor A
6557	GC_00000280	Sulfurovum_03	10205	20	21	2	J	Ribosome-binding factor A
6558	GC_00000280	Sulfurovum_04	37297	20	21	2	J	Ribosome-binding factor A
6559	GC_00000280	Sulfurovum_05	7364	20	21	2	J	Ribosome-binding factor A
6560	GC_00000280	Sulfurovum_06	17285	20	21	2	J	Ribosome-binding factor A
6561	GC_00000280	Sulfurovum_07	27005	20	21	2	J	Ribosome-binding factor A
6562	GC_00000280	Sulfurovum_08	8187	20	21	2	J	Ribosome-binding factor A
6563	GC_00000280	Sulfurovum_09	22310	20	21	2	J	Ribosome-binding factor A
6564	GC_00000280	Sulfurovum_10	6274	20	21	2	J	Ribosome-binding factor A
6565	GC_00000280	Sulfurovum_12	96822	20	21	2	J	Ribosome-binding factor A
6566	GC_00000280	Sulfurovum_13	41238	20	21	2	J	Ribosome-binding factor A
6567	GC_00000280	Sulfurovum_14	55275	20	21	2	J	Ribosome-binding factor A
6568	GC_00000280	Sulfurovum_15	14489	20	21	2	J	Ribosome-binding factor A
6569	GC_00000280	Sulfurovum_16	27714	20	21	2	J	Ribosome-binding factor A
6570	GC_00000280	Sulfurovum_17	19265	20	21	2	J	Ribosome-binding factor A
6571	GC_00000280	Sulfurovum_18	35778	20	21	2	J	Ribosome-binding factor A
6572	GC_00000280	Sulfurovum_19	4073	20	21	2	J	Ribosome-binding factor A
6573	GC_00000280	Sulfurovum_19	23763	20	21	2	J	Ribosome-binding factor A
6574	GC_00000280	Sulfurovum_20	6861	20	21	2	J	Ribosome-binding factor A
6575	GC_00000280	Sulfurovum_21	24008	20	21	2	J	Ribosome-binding factor A
6786	GC_00000291	Sulfurovum_01	53117	19	21	2	J	Ribosomal protein S4 or related protein
6787	GC_00000291	Sulfurovum_02	1059	19	21	2	J	Ribosomal protein S4 or related protein
6788	GC_00000291	Sulfurovum_03	21673	19	21	2	J	Ribosomal protein S4 or related protein
6789	GC_00000291	Sulfurovum_04	28554	19	21	2	J	Ribosomal protein S4 or related protein
6790	GC_00000291	Sulfurovum_05	22418	19	21	2	J	Ribosomal protein S4 or related protein
6791	GC_00000291	Sulfurovum_06	10928	19	21	2	J	Ribosomal protein S4 or related protein
6792	GC_00000291	Sulfurovum_07	39327	19	21	2	J	Ribosomal protein S4 or related protein
6793	GC_00000291	Sulfurovum_08	31391	19	21	2	J	Ribosomal protein S4 or related protein
6794	GC_00000291	Sulfurovum_08	47395	19	21	2	J	Ribosomal protein S4 or related protein
6795	GC_00000291	Sulfurovum_09	4560	19	21	2	J	Ribosomal protein S4 or related protein
6796	GC_00000291	Sulfurovum_10	5002	19	21	2	J	Ribosomal protein S4 or related protein
6797	GC_00000291	Sulfurovum_11	2683	19	21	2	J	Ribosomal protein S4 or related protein
6798	GC_00000291	Sulfurovum_12	84511	19	21	2	J	Ribosomal protein S4 or related protein
6799	GC_00000291	Sulfurovum_12	59412	19	21	2	J	Ribosomal protein S4 or related protein
6800	GC_00000291	Sulfurovum_13	21360	19	21	2	J	Ribosomal protein S4 or related protein
6801	GC_00000291	Sulfurovum_14	29557	19	21	2	J	Ribosomal protein S4 or related protein
6802	GC_00000291	Sulfurovum_15	90992	19	21	2	J	Ribosomal protein S4 or related protein
6803	GC_00000291	Sulfurovum_16	46424	19	21	2	J	Ribosomal protein S4 or related protein
6804	GC_00000291	Sulfurovum_19	13574	19	21	2	J	Ribosomal protein S4 or related protein
6805	GC_00000291	Sulfurovum_20	8326	19	21	2	J	Ribosomal protein S4 or related protein
6806	GC_00000291	Sulfurovum_21	17701	19	21	2	J	Ribosomal protein S4 or related protein
6807	GC_00000292	Sulfurovum_02	20474	20	21	2	J	Ribosomal protein L11
6808	GC_00000292	Sulfurovum_03	20423	20	21	2	J	Ribosomal protein L11
6809	GC_00000292	Sulfurovum_05	31372	20	21	2	J	Ribosomal protein L11
6810	GC_00000292	Sulfurovum_06	5574	20	21	2	J	Ribosomal protein L11
6811	GC_00000292	Sulfurovum_06	49936	20	21	2	J	Ribosomal protein L11
6812	GC_00000292	Sulfurovum_07	35349	20	21	2	J	Ribosomal protein L11
6813	GC_00000292	Sulfurovum_08	25804	20	21	2	J	Ribosomal protein L11
6814	GC_00000292	Sulfurovum_09	13978	20	21	2	J	Ribosomal protein L11
6815	GC_00000292	Sulfurovum_10	1033	20	21	2	J	Ribosomal protein L11
6816	GC_00000292	Sulfurovum_11	5382	20	21	2	J	Ribosomal protein L11
6817	GC_00000292	Sulfurovum_12	39791	20	21	2	J	Ribosomal protein L11
6818	GC_00000292	Sulfurovum_13	8828	20	21	2	J	Ribosomal protein L11
6819	GC_00000292	Sulfurovum_14	15985	20	21	2	J	Ribosomal protein L11
6820	GC_00000292	Sulfurovum_15	54595	20	21	2	J	Ribosomal protein L11
6821	GC_00000292	Sulfurovum_16	18280	20	21	2	J	Ribosomal protein L11
6822	GC_00000292	Sulfurovum_17	114817	20	21	2	J	Ribosomal protein L11
6823	GC_00000292	Sulfurovum_18	84667	20	21	2	J	Ribosomal protein L11
6824	GC_00000292	Sulfurovum_19	18151	20	21	2	J	Ribosomal protein L11
6825	GC_00000292	Sulfurovum_20	4484	20	21	2	J	Ribosomal protein L11
6826	GC_00000292	Sulfurovum_21	20903	20	21	2	J	Ribosomal protein L11
6827	GC_00000292	Sulfurovum_22	33689	20	21	2	J	Ribosomal protein L11
6870	GC_00000295	Sulfurovum_01	28966	20	21	2	J	tRNA U34 5-carboxymethylaminomethyl modifying enzyme MnmG/GidA
6871	GC_00000295	Sulfurovum_02	10262	20	21	2	J	tRNA U34 5-carboxymethylaminomethyl modifying enzyme MnmG/GidA
6872	GC_00000295	Sulfurovum_02	38114	20	21	2	J	tRNA U34 5-carboxymethylaminomethyl modifying enzyme MnmG/GidA
6873	GC_00000295	Sulfurovum_04	22757	20	21	2	J	tRNA U34 5-carboxymethylaminomethyl modifying enzyme MnmG/GidA
6874	GC_00000295	Sulfurovum_05	40356	20	21	2	J	tRNA U34 5-carboxymethylaminomethyl modifying enzyme MnmG/GidA
6875	GC_00000295	Sulfurovum_06	39301	20	21	2	J	tRNA U34 5-carboxymethylaminomethyl modifying enzyme MnmG/GidA
6876	GC_00000295	Sulfurovum_08	23448	20	21	2	J	tRNA U34 5-carboxymethylaminomethyl modifying enzyme MnmG/GidA
6877	GC_00000295	Sulfurovum_09	13990	20	21	2	J	tRNA U34 5-carboxymethylaminomethyl modifying enzyme MnmG/GidA
6878	GC_00000295	Sulfurovum_10	2356	20	21	2	J	tRNA U34 5-carboxymethylaminomethyl modifying enzyme MnmG/GidA
6879	GC_00000295	Sulfurovum_11	559	20	21	2	J	tRNA U34 5-carboxymethylaminomethyl modifying enzyme MnmG/GidA
6880	GC_00000295	Sulfurovum_12	40896	20	21	2	J	tRNA U34 5-carboxymethylaminomethyl modifying enzyme MnmG/GidA
6881	GC_00000295	Sulfurovum_13	41732	20	21	2	J	tRNA U34 5-carboxymethylaminomethyl modifying enzyme MnmG/GidA
6882	GC_00000295	Sulfurovum_14	39754	20	21	2	J	tRNA U34 5-carboxymethylaminomethyl modifying enzyme MnmG/GidA
6883	GC_00000295	Sulfurovum_15	5399	20	21	2	J	tRNA U34 5-carboxymethylaminomethyl modifying enzyme MnmG/GidA
6884	GC_00000295	Sulfurovum_16	64535	20	21	2	J	tRNA U34 5-carboxymethylaminomethyl modifying enzyme MnmG/GidA
6885	GC_00000295	Sulfurovum_17	26217	20	21	2	J	tRNA U34 5-carboxymethylaminomethyl modifying enzyme MnmG/GidA
6886	GC_00000295	Sulfurovum_18	37928	20	21	2	J	tRNA U34 5-carboxymethylaminomethyl modifying enzyme MnmG/GidA
6887	GC_00000295	Sulfurovum_19	9432	20	21	2	J	tRNA U34 5-carboxymethylaminomethyl modifying enzyme MnmG/GidA
6888	GC_00000295	Sulfurovum_20	15891	20	21	2	J	tRNA U34 5-carboxymethylaminomethyl modifying enzyme MnmG/GidA
6889	GC_00000295	Sulfurovum_21	11230	20	21	2	J	tRNA U34 5-carboxymethylaminomethyl modifying enzyme MnmG/GidA
6890	GC_00000295	Sulfurovum_22	14923	20	21	2	J	tRNA U34 5-carboxymethylaminomethyl modifying enzyme MnmG/GidA
7185	GC_00000310	Sulfurovum_01	48563	20	21	2	J	Tryptophanyl-tRNA synthetase
7186	GC_00000310	Sulfurovum_02	19972	20	21	2	J	Tryptophanyl-tRNA synthetase
7187	GC_00000310	Sulfurovum_03	60763	20	21	2	J	Tryptophanyl-tRNA synthetase
7188	GC_00000310	Sulfurovum_04	61657	20	21	2	J	Tryptophanyl-tRNA synthetase
7189	GC_00000310	Sulfurovum_05	42426	20	21	2	J	Tryptophanyl-tRNA synthetase
7190	GC_00000310	Sulfurovum_07	29640	20	21	2	J	Tryptophanyl-tRNA synthetase
7191	GC_00000310	Sulfurovum_08	19402	20	21	2	J	Tryptophanyl-tRNA synthetase
7192	GC_00000310	Sulfurovum_08	12986	20	21	2	J	Tryptophanyl-tRNA synthetase
7193	GC_00000310	Sulfurovum_09	15158	20	21	2	J	Tryptophanyl-tRNA synthetase
7194	GC_00000310	Sulfurovum_10	105	20	21	2	J	Tryptophanyl-tRNA synthetase
7195	GC_00000310	Sulfurovum_12	80509	20	21	2	J	Tryptophanyl-tRNA synthetase
7196	GC_00000310	Sulfurovum_13	32112	20	21	2	J	Tryptophanyl-tRNA synthetase
7197	GC_00000310	Sulfurovum_14	55678	20	21	2	J	Tryptophanyl-tRNA synthetase
7198	GC_00000310	Sulfurovum_15	49304	20	21	2	J	Tryptophanyl-tRNA synthetase
7199	GC_00000310	Sulfurovum_16	27710	20	21	2	J	Tryptophanyl-tRNA synthetase
7200	GC_00000310	Sulfurovum_17	33689	20	21	2	J	Tryptophanyl-tRNA synthetase
7201	GC_00000310	Sulfurovum_18	57868	20	21	2	J	Tryptophanyl-tRNA synthetase
7202	GC_00000310	Sulfurovum_19	4077	20	21	2	J	Tryptophanyl-tRNA synthetase
7203	GC_00000310	Sulfurovum_20	15414	20	21	2	J	Tryptophanyl-tRNA synthetase
7204	GC_00000310	Sulfurovum_21	16263	20	21	2	J	Tryptophanyl-tRNA synthetase
7205	GC_00000310	Sulfurovum_22	9178	20	21	2	J	Tryptophanyl-tRNA synthetase
7290	GC_00000315	Sulfurovum_01	35365	21	21	1	J	tRNA A37 threonylcarbamoyladenosine biosynthesis protein TsaE
7291	GC_00000315	Sulfurovum_02	6133	21	21	1	J	tRNA A37 threonylcarbamoyladenosine biosynthesis protein TsaE
7292	GC_00000315	Sulfurovum_03	30364	21	21	1	J	tRNA A37 threonylcarbamoyladenosine biosynthesis protein TsaE
7293	GC_00000315	Sulfurovum_04	36652	21	21	1	J	tRNA A37 threonylcarbamoyladenosine biosynthesis protein TsaE
7294	GC_00000315	Sulfurovum_05	27895	21	21	1	J	tRNA A37 threonylcarbamoyladenosine biosynthesis protein TsaE
7295	GC_00000315	Sulfurovum_07	29208	21	21	1	J	tRNA A37 threonylcarbamoyladenosine biosynthesis protein TsaE
7296	GC_00000315	Sulfurovum_08	8352	21	21	1	J	tRNA A37 threonylcarbamoyladenosine biosynthesis protein TsaE
7297	GC_00000315	Sulfurovum_09	33217	21	21	1	J	tRNA A37 threonylcarbamoyladenosine biosynthesis protein TsaE
7298	GC_00000315	Sulfurovum_10	15887	21	21	1	J	tRNA A37 threonylcarbamoyladenosine biosynthesis protein TsaE
7299	GC_00000315	Sulfurovum_11	14997	21	21	1	J	tRNA A37 threonylcarbamoyladenosine biosynthesis protein TsaE
7300	GC_00000315	Sulfurovum_12	22085	21	21	1	J	tRNA A37 threonylcarbamoyladenosine biosynthesis protein TsaE
7301	GC_00000315	Sulfurovum_13	76604	21	21	1	J	tRNA A37 threonylcarbamoyladenosine biosynthesis protein TsaE
7302	GC_00000315	Sulfurovum_14	33116	21	21	1	J	tRNA A37 threonylcarbamoyladenosine biosynthesis protein TsaE
7303	GC_00000315	Sulfurovum_15	43674	21	21	1	J	tRNA A37 threonylcarbamoyladenosine biosynthesis protein TsaE
7304	GC_00000315	Sulfurovum_16	33619	21	21	1	J	tRNA A37 threonylcarbamoyladenosine biosynthesis protein TsaE
7305	GC_00000315	Sulfurovum_17	10801	21	21	1	J	tRNA A37 threonylcarbamoyladenosine biosynthesis protein TsaE
7306	GC_00000315	Sulfurovum_18	61393	21	21	1	J	tRNA A37 threonylcarbamoyladenosine biosynthesis protein TsaE
7307	GC_00000315	Sulfurovum_19	8931	21	21	1	J	tRNA A37 threonylcarbamoyladenosine biosynthesis protein TsaE
7308	GC_00000315	Sulfurovum_20	3465	21	21	1	J	tRNA A37 threonylcarbamoyladenosine biosynthesis protein TsaE
7309	GC_00000315	Sulfurovum_21	17312	21	21	1	J	tRNA A37 threonylcarbamoyladenosine biosynthesis protein TsaE
7310	GC_00000315	Sulfurovum_22	26990	21	21	1	J	tRNA A37 threonylcarbamoyladenosine biosynthesis protein TsaE
7332	GC_00000317	Sulfurovum_01	15657	20	21	2	J	tRNA-binding EMAP/Myf domain|Methionyl-tRNA synthetase
7333	GC_00000317	Sulfurovum_02	4989	20	21	2	J	tRNA-binding EMAP/Myf domain|Methionyl-tRNA synthetase
7334	GC_00000317	Sulfurovum_03	29450	20	21	2	J	tRNA-binding EMAP/Myf domain|Methionyl-tRNA synthetase
7335	GC_00000317	Sulfurovum_04	61344	20	21	2	J	tRNA-binding EMAP/Myf domain|Methionyl-tRNA synthetase
7336	GC_00000317	Sulfurovum_07	20160	20	21	2	J	tRNA-binding EMAP/Myf domain|Methionyl-tRNA synthetase
7337	GC_00000317	Sulfurovum_08	11875	20	21	2	J	tRNA-binding EMAP/Myf domain|Methionyl-tRNA synthetase
7338	GC_00000317	Sulfurovum_09	10624	20	21	2	J	tRNA-binding EMAP/Myf domain|Methionyl-tRNA synthetase
7339	GC_00000317	Sulfurovum_10	623	20	21	2	J	tRNA-binding EMAP/Myf domain|Methionyl-tRNA synthetase
7340	GC_00000317	Sulfurovum_11	5826	20	21	2	J	tRNA-binding EMAP/Myf domain|Methionyl-tRNA synthetase
7341	GC_00000317	Sulfurovum_12	36723	20	21	2	J	tRNA-binding EMAP/Myf domain|Methionyl-tRNA synthetase
7342	GC_00000317	Sulfurovum_13	85061	20	21	2	J	tRNA-binding EMAP/Myf domain|Methionyl-tRNA synthetase
7343	GC_00000317	Sulfurovum_14	30397	20	21	2	J	tRNA-binding EMAP/Myf domain|Methionyl-tRNA synthetase
7344	GC_00000317	Sulfurovum_15	7610	20	21	2	J	tRNA-binding EMAP/Myf domain|Methionyl-tRNA synthetase
7345	GC_00000317	Sulfurovum_16	4645	20	21	2	J	tRNA-binding EMAP/Myf domain|Methionyl-tRNA synthetase
7346	GC_00000317	Sulfurovum_17	5838	20	21	2	J	tRNA-binding EMAP/Myf domain|Methionyl-tRNA synthetase
7347	GC_00000317	Sulfurovum_18	15970	20	21	2	J	tRNA-binding EMAP/Myf domain|Methionyl-tRNA synthetase
7348	GC_00000317	Sulfurovum_19	1114	20	21	2	J	tRNA-binding EMAP/Myf domain|Methionyl-tRNA synthetase
7349	GC_00000317	Sulfurovum_19	12334	20	21	2	J	tRNA-binding EMAP/Myf domain|Methionyl-tRNA synthetase
7350	GC_00000317	Sulfurovum_20	9668	20	21	2	J	tRNA-binding EMAP/Myf domain|Methionyl-tRNA synthetase
7351	GC_00000317	Sulfurovum_21	13280	20	21	2	J	tRNA-binding EMAP/Myf domain|Methionyl-tRNA synthetase
7352	GC_00000317	Sulfurovum_22	8834	20	21	2	J	tRNA-binding EMAP/Myf domain|Methionyl-tRNA synthetase
7437	GC_00000322	Sulfurovum_01	39404	21	21	1	J	Ribosomal protein L27
7438	GC_00000322	Sulfurovum_02	9109	21	21	1	J	Ribosomal protein L27
7439	GC_00000322	Sulfurovum_03	85668	21	21	1	J	Ribosomal protein L27
7440	GC_00000322	Sulfurovum_04	48684	21	21	1	J	Ribosomal protein L27
7441	GC_00000322	Sulfurovum_06	40537	21	21	1	J	Ribosomal protein L27
7442	GC_00000322	Sulfurovum_07	25273	21	21	1	J	Ribosomal protein L27
7443	GC_00000322	Sulfurovum_08	11380	21	21	1	J	Ribosomal protein L27
7444	GC_00000322	Sulfurovum_09	13853	21	21	1	J	Ribosomal protein L27
7445	GC_00000322	Sulfurovum_10	12524	21	21	1	J	Ribosomal protein L27
7446	GC_00000322	Sulfurovum_11	7373	21	21	1	J	Ribosomal protein L27
7447	GC_00000322	Sulfurovum_12	6492	21	21	1	J	Ribosomal protein L27
7448	GC_00000322	Sulfurovum_13	61943	21	21	1	J	Ribosomal protein L27
7449	GC_00000322	Sulfurovum_14	26252	21	21	1	J	Ribosomal protein L27
7450	GC_00000322	Sulfurovum_15	91002	21	21	1	J	Ribosomal protein L27
7451	GC_00000322	Sulfurovum_16	18190	21	21	1	J	Ribosomal protein L27
7452	GC_00000322	Sulfurovum_17	15777	21	21	1	J	Ribosomal protein L27
7453	GC_00000322	Sulfurovum_18	38021	21	21	1	J	Ribosomal protein L27
7454	GC_00000322	Sulfurovum_19	2809	21	21	1	J	Ribosomal protein L27
7455	GC_00000322	Sulfurovum_20	9111	21	21	1	J	Ribosomal protein L27
7456	GC_00000322	Sulfurovum_21	14256	21	21	1	J	Ribosomal protein L27
7457	GC_00000322	Sulfurovum_22	21568	21	21	1	J	Ribosomal protein L27
7500	GC_00000325	Sulfurovum_01	44030	21	21	1	J	tRNA-dihydrouridine synthase
7501	GC_00000325	Sulfurovum_02	4976	21	21	1	J	tRNA-dihydrouridine synthase
7502	GC_00000325	Sulfurovum_04	62531	21	21	1	J	tRNA-dihydrouridine synthase
7503	GC_00000325	Sulfurovum_05	36498	21	21	1	J	tRNA-dihydrouridine synthase
7504	GC_00000325	Sulfurovum_06	15117	21	21	1	J	tRNA-dihydrouridine synthase
7505	GC_00000325	Sulfurovum_07	20891	21	21	1	J	tRNA-dihydrouridine synthase
7506	GC_00000325	Sulfurovum_08	13170	21	21	1	J	tRNA-dihydrouridine synthase
7507	GC_00000325	Sulfurovum_09	10628	21	21	1	J	tRNA-dihydrouridine synthase
7508	GC_00000325	Sulfurovum_10	598	21	21	1	J	tRNA-dihydrouridine synthase
7509	GC_00000325	Sulfurovum_11	5822	21	21	1	J	tRNA-dihydrouridine synthase
7510	GC_00000325	Sulfurovum_12	26152	21	21	1	J	tRNA-dihydrouridine synthase
7511	GC_00000325	Sulfurovum_13	121303	21	21	1	J	tRNA-dihydrouridine synthase
7512	GC_00000325	Sulfurovum_14	48035	21	21	1	J	tRNA-dihydrouridine synthase
7513	GC_00000325	Sulfurovum_15	7652	21	21	1	J	tRNA-dihydrouridine synthase
7514	GC_00000325	Sulfurovum_16	60194	21	21	1	J	tRNA-dihydrouridine synthase
7515	GC_00000325	Sulfurovum_17	5844	21	21	1	J	tRNA-dihydrouridine synthase
7516	GC_00000325	Sulfurovum_18	37742	21	21	1	J	tRNA-dihydrouridine synthase
7517	GC_00000325	Sulfurovum_19	18338	21	21	1	J	tRNA-dihydrouridine synthase
7518	GC_00000325	Sulfurovum_20	13684	21	21	1	J	tRNA-dihydrouridine synthase
7519	GC_00000325	Sulfurovum_21	41020	21	21	1	J	tRNA-dihydrouridine synthase
7520	GC_00000325	Sulfurovum_22	10032	21	21	1	J	tRNA-dihydrouridine synthase
7773	GC_00000338	Sulfurovum_01	26920	20	21	2	J	Predicted rRNA methylase YqxC, contains S4 and FtsJ domains
7774	GC_00000338	Sulfurovum_02	56538	20	21	2	J	Predicted rRNA methylase YqxC, contains S4 and FtsJ domains
7775	GC_00000338	Sulfurovum_05	36550	20	21	2	J	Predicted rRNA methylase YqxC, contains S4 and FtsJ domains
7776	GC_00000338	Sulfurovum_06	35316	20	21	2	J	Predicted rRNA methylase YqxC, contains S4 and FtsJ domains
7777	GC_00000338	Sulfurovum_07	27810	20	21	2	J	Predicted rRNA methylase YqxC, contains S4 and FtsJ domains
7778	GC_00000338	Sulfurovum_08	3595	20	21	2	J	Predicted rRNA methylase YqxC, contains S4 and FtsJ domains
7779	GC_00000338	Sulfurovum_09	26212	20	21	2	J	Predicted rRNA methylase YqxC, contains S4 and FtsJ domains
7780	GC_00000338	Sulfurovum_10	1308	20	21	2	J	Predicted rRNA methylase YqxC, contains S4 and FtsJ domains
7781	GC_00000338	Sulfurovum_11	6531	20	21	2	J	Predicted rRNA methylase YqxC, contains S4 and FtsJ domains
7782	GC_00000338	Sulfurovum_12	58355	20	21	2	J	Predicted rRNA methylase YqxC, contains S4 and FtsJ domains
7783	GC_00000338	Sulfurovum_13	62327	20	21	2	J	Predicted rRNA methylase YqxC, contains S4 and FtsJ domains
7784	GC_00000338	Sulfurovum_14	57633	20	21	2	J	Predicted rRNA methylase YqxC, contains S4 and FtsJ domains
7785	GC_00000338	Sulfurovum_15	12417	20	21	2	J	Predicted rRNA methylase YqxC, contains S4 and FtsJ domains
7786	GC_00000338	Sulfurovum_15	102180	20	21	2	J	Predicted rRNA methylase YqxC, contains S4 and FtsJ domains
7787	GC_00000338	Sulfurovum_16	40854	20	21	2	J	Predicted rRNA methylase YqxC, contains S4 and FtsJ domains
7788	GC_00000338	Sulfurovum_17	74058	20	21	2	J	Predicted rRNA methylase YqxC, contains S4 and FtsJ domains
7789	GC_00000338	Sulfurovum_18	15226	20	21	2	J	Predicted rRNA methylase YqxC, contains S4 and FtsJ domains
7790	GC_00000338	Sulfurovum_19	2533	20	21	2	J	Predicted rRNA methylase YqxC, contains S4 and FtsJ domains
7791	GC_00000338	Sulfurovum_20	10919	20	21	2	J	Predicted rRNA methylase YqxC, contains S4 and FtsJ domains
7792	GC_00000338	Sulfurovum_21	12393	20	21	2	J	Predicted rRNA methylase YqxC, contains S4 and FtsJ domains
7793	GC_00000338	Sulfurovum_22	15679	20	21	2	J	Predicted rRNA methylase YqxC, contains S4 and FtsJ domains
7920	GC_00000345	Sulfurovum_02	13510	20	21	2	J	Ribosomal protein L11 methylase PrmA
7921	GC_00000345	Sulfurovum_04	27759	20	21	2	J	Ribosomal protein L11 methylase PrmA
7922	GC_00000345	Sulfurovum_05	29543	20	21	2	J	Ribosomal protein L11 methylase PrmA
7923	GC_00000345	Sulfurovum_06	51329	20	21	2	J	Ribosomal protein L11 methylase PrmA
7924	GC_00000345	Sulfurovum_07	23745	20	21	2	J	Ribosomal protein L11 methylase PrmA
7925	GC_00000345	Sulfurovum_08	19171	20	21	2	J	Ribosomal protein L11 methylase PrmA
7926	GC_00000345	Sulfurovum_09	4565	20	21	2	J	Ribosomal protein L11 methylase PrmA
7927	GC_00000345	Sulfurovum_10	9616	20	21	2	J	Ribosomal protein L11 methylase PrmA
7928	GC_00000345	Sulfurovum_11	2106	20	21	2	J	Ribosomal protein L11 methylase PrmA
7929	GC_00000345	Sulfurovum_12	19317	20	21	2	J	Ribosomal protein L11 methylase PrmA
7930	GC_00000345	Sulfurovum_13	76683	20	21	2	J	Ribosomal protein L11 methylase PrmA
7931	GC_00000345	Sulfurovum_14	35540	20	21	2	J	Ribosomal protein L11 methylase PrmA
7932	GC_00000345	Sulfurovum_15	96983	20	21	2	J	Ribosomal protein L11 methylase PrmA
7933	GC_00000345	Sulfurovum_15	43918	20	21	2	J	Ribosomal protein L11 methylase PrmA
7934	GC_00000345	Sulfurovum_16	41318	20	21	2	J	Ribosomal protein L11 methylase PrmA
7935	GC_00000345	Sulfurovum_17	53713	20	21	2	J	Ribosomal protein L11 methylase PrmA
7936	GC_00000345	Sulfurovum_18	50303	20	21	2	J	Ribosomal protein L11 methylase PrmA
7937	GC_00000345	Sulfurovum_19	11985	20	21	2	J	Ribosomal protein L11 methylase PrmA
7938	GC_00000345	Sulfurovum_20	14884	20	21	2	J	Ribosomal protein L11 methylase PrmA
7939	GC_00000345	Sulfurovum_21	30162	20	21	2	J	Ribosomal protein L11 methylase PrmA
7940	GC_00000345	Sulfurovum_22	17804	20	21	2	J	Ribosomal protein L11 methylase PrmA
7962	GC_00000347	Sulfurovum_01	42507	20	21	2	L|J	Ribosomal protein S2| Predicted 5' DNA nuclease, flap endonuclease-1-like, helix-3-turn-helix (H3TH) domain
7963	GC_00000347	Sulfurovum_02	13196	20	21	2	J	Ribosomal protein S2
7964	GC_00000347	Sulfurovum_02	48641	20	21	2	L|J	Ribosomal protein S2| Predicted 5' DNA nuclease, flap endonuclease-1-like, helix-3-turn-helix (H3TH) domain
7965	GC_00000347	Sulfurovum_03	52509	20	21	2	J	Ribosomal protein S2
7966	GC_00000347	Sulfurovum_04	50473	20	21	2	J	Ribosomal protein S2
7967	GC_00000347	Sulfurovum_06	14788	20	21	2	L|J	Ribosomal protein S2| Predicted 5' DNA nuclease, flap endonuclease-1-like, helix-3-turn-helix (H3TH) domain
7968	GC_00000347	Sulfurovum_07	13847	20	21	2	J|L	Ribosomal protein S2| Predicted 5' DNA nuclease, flap endonuclease-1-like, helix-3-turn-helix (H3TH) domain
7969	GC_00000347	Sulfurovum_08	4847	20	21	2	J|L	Ribosomal protein S2| Predicted 5' DNA nuclease, flap endonuclease-1-like, helix-3-turn-helix (H3TH) domain
7970	GC_00000347	Sulfurovum_09	22550	20	21	2	J|L	Ribosomal protein S2| Predicted 5' DNA nuclease, flap endonuclease-1-like, helix-3-turn-helix (H3TH) domain
7971	GC_00000347	Sulfurovum_10	4901	20	21	2	L|J	Ribosomal protein S2| Predicted 5' DNA nuclease, flap endonuclease-1-like, helix-3-turn-helix (H3TH) domain
7972	GC_00000347	Sulfurovum_11	2910	20	21	2	L|J	Ribosomal protein S2| Predicted 5' DNA nuclease, flap endonuclease-1-like, helix-3-turn-helix (H3TH) domain
7973	GC_00000347	Sulfurovum_12	60207	20	21	2	J	Ribosomal protein S2
7974	GC_00000347	Sulfurovum_13	5420	20	21	2	J|L	Ribosomal protein S2| Predicted 5' DNA nuclease, flap endonuclease-1-like, helix-3-turn-helix (H3TH) domain
7975	GC_00000347	Sulfurovum_14	43428	20	21	2	J|L	Ribosomal protein S2| Predicted 5' DNA nuclease, flap endonuclease-1-like, helix-3-turn-helix (H3TH) domain
7976	GC_00000347	Sulfurovum_15	6271	20	21	2	J|L	Ribosomal protein S2| Predicted 5' DNA nuclease, flap endonuclease-1-like, helix-3-turn-helix (H3TH) domain
7977	GC_00000347	Sulfurovum_16	14212	20	21	2	J|L	Ribosomal protein S2| Predicted 5' DNA nuclease, flap endonuclease-1-like, helix-3-turn-helix (H3TH) domain
7978	GC_00000347	Sulfurovum_17	31387	20	21	2	J|L	Ribosomal protein S2| Predicted 5' DNA nuclease, flap endonuclease-1-like, helix-3-turn-helix (H3TH) domain
7979	GC_00000347	Sulfurovum_19	6826	20	21	2	J|L	Ribosomal protein S2| Predicted 5' DNA nuclease, flap endonuclease-1-like, helix-3-turn-helix (H3TH) domain
7980	GC_00000347	Sulfurovum_20	8047	20	21	2	J|L	Ribosomal protein S2| Predicted 5' DNA nuclease, flap endonuclease-1-like, helix-3-turn-helix (H3TH) domain
7981	GC_00000347	Sulfurovum_21	6595	20	21	2	L|J	Ribosomal protein S2| Predicted 5' DNA nuclease, flap endonuclease-1-like, helix-3-turn-helix (H3TH) domain
7982	GC_00000347	Sulfurovum_22	17018	20	21	2	L|J	Ribosomal protein S2| Predicted 5' DNA nuclease, flap endonuclease-1-like, helix-3-turn-helix (H3TH) domain
7983	GC_00000348	Sulfurovum_01	45721	21	21	1	J	tRNA U34 5-carboxymethylaminomethyl modifying GTPase MnmE/TrmE
7984	GC_00000348	Sulfurovum_02	19485	21	21	1	J	tRNA U34 5-carboxymethylaminomethyl modifying GTPase MnmE/TrmE
7985	GC_00000348	Sulfurovum_03	7469	21	21	1	J	tRNA U34 5-carboxymethylaminomethyl modifying GTPase MnmE/TrmE
7986	GC_00000348	Sulfurovum_04	60962	21	21	1	J	tRNA U34 5-carboxymethylaminomethyl modifying GTPase MnmE/TrmE
7987	GC_00000348	Sulfurovum_05	39788	21	21	1	J	tRNA U34 5-carboxymethylaminomethyl modifying GTPase MnmE/TrmE
7988	GC_00000348	Sulfurovum_06	13952	21	21	1	J	tRNA U34 5-carboxymethylaminomethyl modifying GTPase MnmE/TrmE
7989	GC_00000348	Sulfurovum_07	21452	21	21	1	J	tRNA U34 5-carboxymethylaminomethyl modifying GTPase MnmE/TrmE
7990	GC_00000348	Sulfurovum_08	8367	21	21	1	J	tRNA U34 5-carboxymethylaminomethyl modifying GTPase MnmE/TrmE
7991	GC_00000348	Sulfurovum_09	25940	21	21	1	J	tRNA U34 5-carboxymethylaminomethyl modifying GTPase MnmE/TrmE
7992	GC_00000348	Sulfurovum_10	5651	21	21	1	J	tRNA U34 5-carboxymethylaminomethyl modifying GTPase MnmE/TrmE
7993	GC_00000348	Sulfurovum_12	70309	21	21	1	J	tRNA U34 5-carboxymethylaminomethyl modifying GTPase MnmE/TrmE
7994	GC_00000348	Sulfurovum_13	5428	21	21	1	J	tRNA U34 5-carboxymethylaminomethyl modifying GTPase MnmE/TrmE
7995	GC_00000348	Sulfurovum_14	16495	21	21	1	J	tRNA U34 5-carboxymethylaminomethyl modifying GTPase MnmE/TrmE
7996	GC_00000348	Sulfurovum_15	39954	21	21	1	J	tRNA U34 5-carboxymethylaminomethyl modifying GTPase MnmE/TrmE
7997	GC_00000348	Sulfurovum_16	25696	21	21	1	J	tRNA U34 5-carboxymethylaminomethyl modifying GTPase MnmE/TrmE
7998	GC_00000348	Sulfurovum_17	18821	21	21	1	J	tRNA U34 5-carboxymethylaminomethyl modifying GTPase MnmE/TrmE
7999	GC_00000348	Sulfurovum_18	51072	21	21	1	J	tRNA U34 5-carboxymethylaminomethyl modifying GTPase MnmE/TrmE
8000	GC_00000348	Sulfurovum_19	4747	21	21	1	J	tRNA U34 5-carboxymethylaminomethyl modifying GTPase MnmE/TrmE
8001	GC_00000348	Sulfurovum_20	6051	21	21	1	J	tRNA U34 5-carboxymethylaminomethyl modifying GTPase MnmE/TrmE
8002	GC_00000348	Sulfurovum_21	20327	21	21	1	J	tRNA U34 5-carboxymethylaminomethyl modifying GTPase MnmE/TrmE
8003	GC_00000348	Sulfurovum_22	23995	21	21	1	J	tRNA U34 5-carboxymethylaminomethyl modifying GTPase MnmE/TrmE
8046	GC_00000351	Sulfurovum_01	25190	21	21	1	J	tRNA U55 pseudouridine synthase TruB, may also work on U342 of tmRNA
8047	GC_00000351	Sulfurovum_02	21192	21	21	1	J	tRNA U55 pseudouridine synthase TruB, may also work on U342 of tmRNA
8048	GC_00000351	Sulfurovum_03	65451	21	21	1	J	tRNA U55 pseudouridine synthase TruB, may also work on U342 of tmRNA
8049	GC_00000351	Sulfurovum_04	24081	21	21	1	J	tRNA U55 pseudouridine synthase TruB, may also work on U342 of tmRNA
8050	GC_00000351	Sulfurovum_06	19051	21	21	1	J	tRNA U55 pseudouridine synthase TruB, may also work on U342 of tmRNA
8051	GC_00000351	Sulfurovum_07	13425	21	21	1	J	tRNA U55 pseudouridine synthase TruB, may also work on U342 of tmRNA
8052	GC_00000351	Sulfurovum_08	11782	21	21	1	J	tRNA U55 pseudouridine synthase TruB, may also work on U342 of tmRNA
8053	GC_00000351	Sulfurovum_09	7237	21	21	1	J	tRNA U55 pseudouridine synthase TruB, may also work on U342 of tmRNA
8054	GC_00000351	Sulfurovum_10	32262	21	21	1	J	tRNA U55 pseudouridine synthase TruB, may also work on U342 of tmRNA
8055	GC_00000351	Sulfurovum_11	2591	21	21	1	J	tRNA U55 pseudouridine synthase TruB, may also work on U342 of tmRNA
8056	GC_00000351	Sulfurovum_12	51076	21	21	1	J	tRNA U55 pseudouridine synthase TruB, may also work on U342 of tmRNA
8057	GC_00000351	Sulfurovum_13	8100	21	21	1	J	tRNA U55 pseudouridine synthase TruB, may also work on U342 of tmRNA
8058	GC_00000351	Sulfurovum_14	48208	21	21	1	J	tRNA U55 pseudouridine synthase TruB, may also work on U342 of tmRNA
8059	GC_00000351	Sulfurovum_15	2808	21	21	1	J	tRNA U55 pseudouridine synthase TruB, may also work on U342 of tmRNA
8060	GC_00000351	Sulfurovum_16	12389	21	21	1	J	tRNA U55 pseudouridine synthase TruB, may also work on U342 of tmRNA
8061	GC_00000351	Sulfurovum_17	44626	21	21	1	J	tRNA U55 pseudouridine synthase TruB, may also work on U342 of tmRNA
8062	GC_00000351	Sulfurovum_18	25775	21	21	1	J	tRNA U55 pseudouridine synthase TruB, may also work on U342 of tmRNA
8063	GC_00000351	Sulfurovum_19	2777	21	21	1	J	tRNA U55 pseudouridine synthase TruB, may also work on U342 of tmRNA
8064	GC_00000351	Sulfurovum_20	5153	21	21	1	J	tRNA U55 pseudouridine synthase TruB, may also work on U342 of tmRNA
8065	GC_00000351	Sulfurovum_21	4431	21	21	1	J	tRNA U55 pseudouridine synthase TruB, may also work on U342 of tmRNA
8066	GC_00000351	Sulfurovum_22	18953	21	21	1	J	tRNA U55 pseudouridine synthase TruB, may also work on U342 of tmRNA
8256	GC_00000361	Sulfurovum_02	13136	20	21	2	J	tRNA(Leu) C34 or U34 (ribose-2'-O)-methylase TrmL, contains SPOUT domain
8257	GC_00000361	Sulfurovum_03	50372	20	21	2	J	tRNA(Leu) C34 or U34 (ribose-2'-O)-methylase TrmL, contains SPOUT domain
8258	GC_00000361	Sulfurovum_04	28831	20	21	2	J	tRNA(Leu) C34 or U34 (ribose-2'-O)-methylase TrmL, contains SPOUT domain
8259	GC_00000361	Sulfurovum_05	9461	20	21	2	J	tRNA(Leu) C34 or U34 (ribose-2'-O)-methylase TrmL, contains SPOUT domain
8260	GC_00000361	Sulfurovum_06	24711	20	21	2	J	tRNA(Leu) C34 or U34 (ribose-2'-O)-methylase TrmL, contains SPOUT domain
8261	GC_00000361	Sulfurovum_07	20885	20	21	2	J	tRNA(Leu) C34 or U34 (ribose-2'-O)-methylase TrmL, contains SPOUT domain
8262	GC_00000361	Sulfurovum_08	8281	20	21	2	J	tRNA(Leu) C34 or U34 (ribose-2'-O)-methylase TrmL, contains SPOUT domain
8263	GC_00000361	Sulfurovum_09	14210	20	21	2	J	tRNA(Leu) C34 or U34 (ribose-2'-O)-methylase TrmL, contains SPOUT domain
8264	GC_00000361	Sulfurovum_10	15320	20	21	2	J	tRNA(Leu) C34 or U34 (ribose-2'-O)-methylase TrmL, contains SPOUT domain
8265	GC_00000361	Sulfurovum_11	7002	20	21	2	J	tRNA(Leu) C34 or U34 (ribose-2'-O)-methylase TrmL, contains SPOUT domain
8266	GC_00000361	Sulfurovum_12	63769	20	21	2	J	tRNA(Leu) C34 or U34 (ribose-2'-O)-methylase TrmL, contains SPOUT domain
8267	GC_00000361	Sulfurovum_13	53416	20	21	2	J	tRNA(Leu) C34 or U34 (ribose-2'-O)-methylase TrmL, contains SPOUT domain
8268	GC_00000361	Sulfurovum_14	31396	20	21	2	J	tRNA(Leu) C34 or U34 (ribose-2'-O)-methylase TrmL, contains SPOUT domain
8269	GC_00000361	Sulfurovum_15	15898	20	21	2	J	tRNA(Leu) C34 or U34 (ribose-2'-O)-methylase TrmL, contains SPOUT domain
8270	GC_00000361	Sulfurovum_16	7793	20	21	2	J	tRNA(Leu) C34 or U34 (ribose-2'-O)-methylase TrmL, contains SPOUT domain
8271	GC_00000361	Sulfurovum_17	9096	20	21	2	J	tRNA(Leu) C34 or U34 (ribose-2'-O)-methylase TrmL, contains SPOUT domain
8272	GC_00000361	Sulfurovum_18	39762	20	21	2	J	tRNA(Leu) C34 or U34 (ribose-2'-O)-methylase TrmL, contains SPOUT domain
8273	GC_00000361	Sulfurovum_18	119552	20	21	2	J	tRNA(Leu) C34 or U34 (ribose-2'-O)-methylase TrmL, contains SPOUT domain
8274	GC_00000361	Sulfurovum_19	567	20	21	2	J	tRNA(Leu) C34 or U34 (ribose-2'-O)-methylase TrmL, contains SPOUT domain
8275	GC_00000361	Sulfurovum_21	20070	20	21	2	J	tRNA(Leu) C34 or U34 (ribose-2'-O)-methylase TrmL, contains SPOUT domain
8276	GC_00000361	Sulfurovum_22	5736	20	21	2	J	tRNA(Leu) C34 or U34 (ribose-2'-O)-methylase TrmL, contains SPOUT domain
8340	GC_00000365	Sulfurovum_01	10334	21	21	1	J	tRNA U34 2-thiouridine synthase MnmA/TrmU, contains the PP-loop ATPase domain
8341	GC_00000365	Sulfurovum_02	53934	21	21	1	J	tRNA U34 2-thiouridine synthase MnmA/TrmU, contains the PP-loop ATPase domain
8342	GC_00000365	Sulfurovum_03	41039	21	21	1	J	tRNA U34 2-thiouridine synthase MnmA/TrmU, contains the PP-loop ATPase domain
8343	GC_00000365	Sulfurovum_04	24121	21	21	1	J	tRNA U34 2-thiouridine synthase MnmA/TrmU, contains the PP-loop ATPase domain
8344	GC_00000365	Sulfurovum_05	17904	21	21	1	J	tRNA U34 2-thiouridine synthase MnmA/TrmU, contains the PP-loop ATPase domain
8345	GC_00000365	Sulfurovum_06	51280	21	21	1	J	tRNA U34 2-thiouridine synthase MnmA/TrmU, contains the PP-loop ATPase domain
8346	GC_00000365	Sulfurovum_07	30792	21	21	1	J	tRNA U34 2-thiouridine synthase MnmA/TrmU, contains the PP-loop ATPase domain
8347	GC_00000365	Sulfurovum_08	10825	21	21	1	J	tRNA U34 2-thiouridine synthase MnmA/TrmU, contains the PP-loop ATPase domain
8348	GC_00000365	Sulfurovum_09	7897	21	21	1	J	tRNA U34 2-thiouridine synthase MnmA/TrmU, contains the PP-loop ATPase domain
8349	GC_00000365	Sulfurovum_10	4844	21	21	1	J	tRNA U34 2-thiouridine synthase MnmA/TrmU, contains the PP-loop ATPase domain
8350	GC_00000365	Sulfurovum_11	11513	21	21	1	J	tRNA U34 2-thiouridine synthase MnmA/TrmU, contains the PP-loop ATPase domain
8351	GC_00000365	Sulfurovum_12	92962	21	21	1	J	tRNA U34 2-thiouridine synthase MnmA/TrmU, contains the PP-loop ATPase domain
8352	GC_00000365	Sulfurovum_13	83924	21	21	1	J	tRNA U34 2-thiouridine synthase MnmA/TrmU, contains the PP-loop ATPase domain
8353	GC_00000365	Sulfurovum_14	28373	21	21	1	J	tRNA U34 2-thiouridine synthase MnmA/TrmU, contains the PP-loop ATPase domain
8354	GC_00000365	Sulfurovum_15	7620	21	21	1	J	tRNA U34 2-thiouridine synthase MnmA/TrmU, contains the PP-loop ATPase domain
8355	GC_00000365	Sulfurovum_16	61085	21	21	1	J	tRNA U34 2-thiouridine synthase MnmA/TrmU, contains the PP-loop ATPase domain
8356	GC_00000365	Sulfurovum_17	17160	21	21	1	J	tRNA U34 2-thiouridine synthase MnmA/TrmU, contains the PP-loop ATPase domain
8357	GC_00000365	Sulfurovum_18	16343	21	21	1	J	tRNA U34 2-thiouridine synthase MnmA/TrmU, contains the PP-loop ATPase domain
8358	GC_00000365	Sulfurovum_20	5497	21	21	1	J	tRNA U34 2-thiouridine synthase MnmA/TrmU, contains the PP-loop ATPase domain
8359	GC_00000365	Sulfurovum_21	5561	21	21	1	J	tRNA U34 2-thiouridine synthase MnmA/TrmU, contains the PP-loop ATPase domain
8360	GC_00000365	Sulfurovum_22	14302	21	21	1	J	tRNA U34 2-thiouridine synthase MnmA/TrmU, contains the PP-loop ATPase domain
8403	GC_00000368	Sulfurovum_02	26759	20	21	2	J	tRNA G18 (ribose-2'-O)-methylase SpoU
8404	GC_00000368	Sulfurovum_03	53474	20	21	2	J	tRNA G18 (ribose-2'-O)-methylase SpoU
8405	GC_00000368	Sulfurovum_05	27574	20	21	2	J	tRNA G18 (ribose-2'-O)-methylase SpoU
8406	GC_00000368	Sulfurovum_06	39287	20	21	2	J	tRNA G18 (ribose-2'-O)-methylase SpoU
8407	GC_00000368	Sulfurovum_07	47350	20	21	2	J	tRNA G18 (ribose-2'-O)-methylase SpoU
8408	GC_00000368	Sulfurovum_08	16686	20	21	2	J	tRNA G18 (ribose-2'-O)-methylase SpoU
8409	GC_00000368	Sulfurovum_09	15265	20	21	2	J	tRNA G18 (ribose-2'-O)-methylase SpoU
8410	GC_00000368	Sulfurovum_10	617	20	21	2	J	tRNA G18 (ribose-2'-O)-methylase SpoU
8411	GC_00000368	Sulfurovum_11	4803	20	21	2	J	tRNA G18 (ribose-2'-O)-methylase SpoU
8412	GC_00000368	Sulfurovum_12	18794	20	21	2	J	tRNA G18 (ribose-2'-O)-methylase SpoU
8413	GC_00000368	Sulfurovum_13	35759	20	21	2	J	tRNA G18 (ribose-2'-O)-methylase SpoU
8414	GC_00000368	Sulfurovum_14	49468	20	21	2	J	tRNA G18 (ribose-2'-O)-methylase SpoU
8415	GC_00000368	Sulfurovum_15	20527	20	21	2	J	tRNA G18 (ribose-2'-O)-methylase SpoU
8416	GC_00000368	Sulfurovum_15	114201	20	21	2	J	tRNA G18 (ribose-2'-O)-methylase SpoU
8417	GC_00000368	Sulfurovum_16	8784	20	21	2	J	tRNA G18 (ribose-2'-O)-methylase SpoU
8418	GC_00000368	Sulfurovum_17	5830	20	21	2	J	tRNA G18 (ribose-2'-O)-methylase SpoU
8419	GC_00000368	Sulfurovum_18	73359	20	21	2	J	tRNA G18 (ribose-2'-O)-methylase SpoU
8420	GC_00000368	Sulfurovum_19	7467	20	21	2	J	tRNA G18 (ribose-2'-O)-methylase SpoU
8421	GC_00000368	Sulfurovum_20	8146	20	21	2	J	tRNA G18 (ribose-2'-O)-methylase SpoU
8422	GC_00000368	Sulfurovum_21	9225	20	21	2	J	tRNA G18 (ribose-2'-O)-methylase SpoU
8423	GC_00000368	Sulfurovum_22	11246	20	21	2	J	tRNA G18 (ribose-2'-O)-methylase SpoU
8508	GC_00000373	Sulfurovum_01	19874	21	21	1	J	Ribosome recycling factor
8509	GC_00000373	Sulfurovum_02	37149	21	21	1	J	Ribosome recycling factor
8510	GC_00000373	Sulfurovum_03	38558	21	21	1	J	Ribosome recycling factor
8511	GC_00000373	Sulfurovum_04	49293	21	21	1	J	Ribosome recycling factor
8512	GC_00000373	Sulfurovum_06	26531	21	21	1	J	Ribosome recycling factor
8513	GC_00000373	Sulfurovum_07	33189	21	21	1	J	Ribosome recycling factor
8514	GC_00000373	Sulfurovum_08	17620	21	21	1	J	Ribosome recycling factor
8515	GC_00000373	Sulfurovum_09	23946	21	21	1	J	Ribosome recycling factor
8516	GC_00000373	Sulfurovum_10	10536	21	21	1	J	Ribosome recycling factor
8517	GC_00000373	Sulfurovum_11	9871	21	21	1	J	Ribosome recycling factor
8518	GC_00000373	Sulfurovum_12	7692	21	21	1	J	Ribosome recycling factor
8519	GC_00000373	Sulfurovum_13	32259	21	21	1	J	Ribosome recycling factor
8520	GC_00000373	Sulfurovum_14	90798	21	21	1	J	Ribosome recycling factor
8521	GC_00000373	Sulfurovum_15	38337	21	21	1	J	Ribosome recycling factor
8522	GC_00000373	Sulfurovum_16	49552	21	21	1	J	Ribosome recycling factor
8523	GC_00000373	Sulfurovum_17	50250	21	21	1	J	Ribosome recycling factor
8524	GC_00000373	Sulfurovum_18	89491	21	21	1	J	Ribosome recycling factor
8525	GC_00000373	Sulfurovum_19	20092	21	21	1	J	Ribosome recycling factor
8526	GC_00000373	Sulfurovum_20	4819	21	21	1	J	Ribosome recycling factor
8527	GC_00000373	Sulfurovum_21	21538	21	21	1	J	Ribosome recycling factor
8528	GC_00000373	Sulfurovum_22	12458	21	21	1	J	Ribosome recycling factor
8550	GC_00000375	Sulfurovum_01	44032	21	21	1	J	Leucyl-tRNA synthetase
8551	GC_00000375	Sulfurovum_02	17464	21	21	1	J	Leucyl-tRNA synthetase
8552	GC_00000375	Sulfurovum_03	18071	21	21	1	J	Leucyl-tRNA synthetase
8553	GC_00000375	Sulfurovum_04	58669	21	21	1	J	Leucyl-tRNA synthetase
8554	GC_00000375	Sulfurovum_05	27701	21	21	1	J	Leucyl-tRNA synthetase
8555	GC_00000375	Sulfurovum_06	40764	21	21	1	J	Leucyl-tRNA synthetase
8556	GC_00000375	Sulfurovum_07	36627	21	21	1	J	Leucyl-tRNA synthetase
8557	GC_00000375	Sulfurovum_08	9484	21	21	1	J	Leucyl-tRNA synthetase
8558	GC_00000375	Sulfurovum_09	15089	21	21	1	J	Leucyl-tRNA synthetase
8559	GC_00000375	Sulfurovum_10	1285	21	21	1	J	Leucyl-tRNA synthetase
8560	GC_00000375	Sulfurovum_11	13138	21	21	1	J	Leucyl-tRNA synthetase
8561	GC_00000375	Sulfurovum_12	73450	21	21	1	J	Leucyl-tRNA synthetase
8562	GC_00000375	Sulfurovum_13	18214	21	21	1	J	Leucyl-tRNA synthetase
8563	GC_00000375	Sulfurovum_14	7708	21	21	1	J	Leucyl-tRNA synthetase
8564	GC_00000375	Sulfurovum_15	24630	21	21	1	J	Leucyl-tRNA synthetase
8565	GC_00000375	Sulfurovum_16	14205	21	21	1	J	Leucyl-tRNA synthetase
8566	GC_00000375	Sulfurovum_17	9137	21	21	1	J	Leucyl-tRNA synthetase
8567	GC_00000375	Sulfurovum_18	42803	21	21	1	J	Leucyl-tRNA synthetase
8568	GC_00000375	Sulfurovum_19	6819	21	21	1	J	Leucyl-tRNA synthetase
8569	GC_00000375	Sulfurovum_21	15252	21	21	1	J	Leucyl-tRNA synthetase
8570	GC_00000375	Sulfurovum_22	27669	21	21	1	J	Leucyl-tRNA synthetase
8739	GC_00000384	Sulfurovum_02	38945	20	21	2	J	tRNA U34 5-methylaminomethyl-2-thiouridine-forming methyltransferase MnmC
8740	GC_00000384	Sulfurovum_03	30086	20	21	2	J	tRNA U34 5-methylaminomethyl-2-thiouridine-forming methyltransferase MnmC
8741	GC_00000384	Sulfurovum_04	40469	20	21	2	J	tRNA U34 5-methylaminomethyl-2-thiouridine-forming methyltransferase MnmC
8742	GC_00000384	Sulfurovum_05	23422	20	21	2	J	tRNA U34 5-methylaminomethyl-2-thiouridine-forming methyltransferase MnmC
8743	GC_00000384	Sulfurovum_06	26039	20	21	2	J	tRNA U34 5-methylaminomethyl-2-thiouridine-forming methyltransferase MnmC
8744	GC_00000384	Sulfurovum_07	23270	20	21	2	J	tRNA U34 5-methylaminomethyl-2-thiouridine-forming methyltransferase MnmC
8745	GC_00000384	Sulfurovum_08	23451	20	21	2	J	tRNA U34 5-methylaminomethyl-2-thiouridine-forming methyltransferase MnmC
8746	GC_00000384	Sulfurovum_10	7431	20	21	2	J	tRNA U34 5-methylaminomethyl-2-thiouridine-forming methyltransferase MnmC
8747	GC_00000384	Sulfurovum_11	10418	20	21	2	J	tRNA U34 5-methylaminomethyl-2-thiouridine-forming methyltransferase MnmC
8748	GC_00000384	Sulfurovum_12	28195	20	21	2	J	tRNA U34 5-methylaminomethyl-2-thiouridine-forming methyltransferase MnmC
8749	GC_00000384	Sulfurovum_13	69673	20	21	2	J	tRNA U34 5-methylaminomethyl-2-thiouridine-forming methyltransferase MnmC
8750	GC_00000384	Sulfurovum_14	17403	20	21	2	J	tRNA U34 5-methylaminomethyl-2-thiouridine-forming methyltransferase MnmC
8751	GC_00000384	Sulfurovum_15	5397	20	21	2	J	tRNA U34 5-methylaminomethyl-2-thiouridine-forming methyltransferase MnmC
8752	GC_00000384	Sulfurovum_15	75209	20	21	2	J	tRNA U34 5-methylaminomethyl-2-thiouridine-forming methyltransferase MnmC
8753	GC_00000384	Sulfurovum_16	64532	20	21	2	J	tRNA U34 5-methylaminomethyl-2-thiouridine-forming methyltransferase MnmC
8754	GC_00000384	Sulfurovum_17	26219	20	21	2	J	tRNA U34 5-methylaminomethyl-2-thiouridine-forming methyltransferase MnmC
8755	GC_00000384	Sulfurovum_18	37925	20	21	2	J	tRNA U34 5-methylaminomethyl-2-thiouridine-forming methyltransferase MnmC
8756	GC_00000384	Sulfurovum_19	9435	20	21	2	J	tRNA U34 5-methylaminomethyl-2-thiouridine-forming methyltransferase MnmC
8757	GC_00000384	Sulfurovum_20	9506	20	21	2	J	tRNA U34 5-methylaminomethyl-2-thiouridine-forming methyltransferase MnmC
8758	GC_00000384	Sulfurovum_21	11233	20	21	2	J	tRNA U34 5-methylaminomethyl-2-thiouridine-forming methyltransferase MnmC
8759	GC_00000384	Sulfurovum_22	14918	20	21	2	J	tRNA U34 5-methylaminomethyl-2-thiouridine-forming methyltransferase MnmC
9012	GC_00000397	Sulfurovum_01	27867	19	21	2	J	Seryl-tRNA synthetase
9013	GC_00000397	Sulfurovum_02	12019	19	21	2	J	Seryl-tRNA synthetase
9014	GC_00000397	Sulfurovum_03	86162	19	21	2	J	Seryl-tRNA synthetase
9015	GC_00000397	Sulfurovum_04	76411	19	21	2	J	Seryl-tRNA synthetase
9016	GC_00000397	Sulfurovum_06	27359	19	21	2	J	Seryl-tRNA synthetase
9017	GC_00000397	Sulfurovum_07	17982	19	21	2	J	Seryl-tRNA synthetase
9018	GC_00000397	Sulfurovum_08	19175	19	21	2	J	Seryl-tRNA synthetase
9019	GC_00000397	Sulfurovum_09	22361	19	21	2	J	Seryl-tRNA synthetase
9020	GC_00000397	Sulfurovum_10	1993	19	21	2	J	Seryl-tRNA synthetase
9021	GC_00000397	Sulfurovum_11	1988	19	21	2	J	Seryl-tRNA synthetase
9022	GC_00000397	Sulfurovum_13	76602	19	21	2	J	Seryl-tRNA synthetase
9023	GC_00000397	Sulfurovum_14	55674	19	21	2	J	Seryl-tRNA synthetase
9024	GC_00000397	Sulfurovum_14	111007	19	21	2	J	Seryl-tRNA synthetase
9025	GC_00000397	Sulfurovum_15	55782	19	21	2	J	Seryl-tRNA synthetase
9026	GC_00000397	Sulfurovum_16	41323	19	21	2	J	Seryl-tRNA synthetase
9027	GC_00000397	Sulfurovum_18	50306	19	21	2	J	Seryl-tRNA synthetase
9028	GC_00000397	Sulfurovum_19	11990	19	21	2	J	Seryl-tRNA synthetase
9029	GC_00000397	Sulfurovum_20	4870	19	21	2	J	Seryl-tRNA synthetase
9030	GC_00000397	Sulfurovum_21	30165	19	21	2	J	Seryl-tRNA synthetase
9031	GC_00000397	Sulfurovum_21	39231	19	21	2	J	Seryl-tRNA synthetase
9032	GC_00000397	Sulfurovum_22	22907	19	21	2	J	Seryl-tRNA synthetase
9054	GC_00000399	Sulfurovum_01	42701	20	21	2	J	Predicted component of the ribosome quality control (RQC) complex, YloA/Tae2 family, contains fibronectin-binding (FbpA) and DUF814 domains
9055	GC_00000399	Sulfurovum_02	32725	20	21	2	J	Predicted component of the ribosome quality control (RQC) complex, YloA/Tae2 family, contains fibronectin-binding (FbpA) and DUF814 domains
9056	GC_00000399	Sulfurovum_03	44539	20	21	2	J	Predicted component of the ribosome quality control (RQC) complex, YloA/Tae2 family, contains fibronectin-binding (FbpA) and DUF814 domains
9057	GC_00000399	Sulfurovum_04	18361	20	21	2	J	Predicted component of the ribosome quality control (RQC) complex, YloA/Tae2 family, contains fibronectin-binding (FbpA) and DUF814 domains
9058	GC_00000399	Sulfurovum_05	27240	20	21	2	J	Predicted component of the ribosome quality control (RQC) complex, YloA/Tae2 family, contains fibronectin-binding (FbpA) and DUF814 domains
9059	GC_00000399	Sulfurovum_07	28544	20	21	2	J	Predicted component of the ribosome quality control (RQC) complex, YloA/Tae2 family, contains fibronectin-binding (FbpA) and DUF814 domains
9060	GC_00000399	Sulfurovum_08	12430	20	21	2	J	Predicted component of the ribosome quality control (RQC) complex, YloA/Tae2 family, contains fibronectin-binding (FbpA) and DUF814 domains
9061	GC_00000399	Sulfurovum_10	2351	20	21	2	J	Predicted component of the ribosome quality control (RQC) complex, YloA/Tae2 family, contains fibronectin-binding (FbpA) and DUF814 domains
9062	GC_00000399	Sulfurovum_11	6063	20	21	2	J	Predicted component of the ribosome quality control (RQC) complex, YloA/Tae2 family, contains fibronectin-binding (FbpA) and DUF814 domains
9063	GC_00000399	Sulfurovum_12	97426	20	21	2	J	Predicted component of the ribosome quality control (RQC) complex, YloA/Tae2 family, contains fibronectin-binding (FbpA) and DUF814 domains
9064	GC_00000399	Sulfurovum_13	5412	20	21	2	J	Predicted component of the ribosome quality control (RQC) complex, YloA/Tae2 family, contains fibronectin-binding (FbpA) and DUF814 domains
9065	GC_00000399	Sulfurovum_14	100905	20	21	2	J	Predicted component of the ribosome quality control (RQC) complex, YloA/Tae2 family, contains fibronectin-binding (FbpA) and DUF814 domains
9066	GC_00000399	Sulfurovum_14	88885	20	21	2	J	Predicted component of the ribosome quality control (RQC) complex, YloA/Tae2 family, contains fibronectin-binding (FbpA) and DUF814 domains
9067	GC_00000399	Sulfurovum_15	8951	20	21	2	J	Predicted component of the ribosome quality control (RQC) complex, YloA/Tae2 family, contains fibronectin-binding (FbpA) and DUF814 domains
9068	GC_00000399	Sulfurovum_16	26509	20	21	2	J	Predicted component of the ribosome quality control (RQC) complex, YloA/Tae2 family, contains fibronectin-binding (FbpA) and DUF814 domains
9069	GC_00000399	Sulfurovum_17	106789	20	21	2	J	Predicted component of the ribosome quality control (RQC) complex, YloA/Tae2 family, contains fibronectin-binding (FbpA) and DUF814 domains
9070	GC_00000399	Sulfurovum_18	96320	20	21	2	J	Predicted component of the ribosome quality control (RQC) complex, YloA/Tae2 family, contains fibronectin-binding (FbpA) and DUF814 domains
9071	GC_00000399	Sulfurovum_19	6592	20	21	2	J	Predicted component of the ribosome quality control (RQC) complex, YloA/Tae2 family, contains fibronectin-binding (FbpA) and DUF814 domains
9072	GC_00000399	Sulfurovum_20	17113	20	21	2	J	Predicted component of the ribosome quality control (RQC) complex, YloA/Tae2 family, contains fibronectin-binding (FbpA) and DUF814 domains
9073	GC_00000399	Sulfurovum_21	26203	20	21	2	J	Predicted component of the ribosome quality control (RQC) complex, YloA/Tae2 family, contains fibronectin-binding (FbpA) and DUF814 domains
9074	GC_00000399	Sulfurovum_22	37683	20	21	2	J	Predicted component of the ribosome quality control (RQC) complex, YloA/Tae2 family, contains fibronectin-binding (FbpA) and DUF814 domains
9117	GC_00000402	Sulfurovum_01	40087	19	21	2	J	16S rRNA G527 N7-methylase RsmG (former glucose-inhibited division protein B)
9118	GC_00000402	Sulfurovum_02	12120	19	21	2	J	16S rRNA G527 N7-methylase RsmG (former glucose-inhibited division protein B)
9119	GC_00000402	Sulfurovum_02	38947	19	21	2	J	16S rRNA G527 N7-methylase RsmG (former glucose-inhibited division protein B)
9120	GC_00000402	Sulfurovum_03	30088	19	21	2	J	16S rRNA G527 N7-methylase RsmG (former glucose-inhibited division protein B)
9121	GC_00000402	Sulfurovum_03	70673	19	21	2	J	16S rRNA G527 N7-methylase RsmG (former glucose-inhibited division protein B)
9122	GC_00000402	Sulfurovum_04	75942	19	21	2	J	16S rRNA G527 N7-methylase RsmG (former glucose-inhibited division protein B)
9123	GC_00000402	Sulfurovum_05	30737	19	21	2	J	16S rRNA G527 N7-methylase RsmG (former glucose-inhibited division protein B)
9124	GC_00000402	Sulfurovum_07	26290	19	21	2	J	16S rRNA G527 N7-methylase RsmG (former glucose-inhibited division protein B)
9125	GC_00000402	Sulfurovum_08	3343	19	21	2	J	16S rRNA G527 N7-methylase RsmG (former glucose-inhibited division protein B)
9126	GC_00000402	Sulfurovum_09	22091	19	21	2	J	16S rRNA G527 N7-methylase RsmG (former glucose-inhibited division protein B)
9127	GC_00000402	Sulfurovum_10	5012	19	21	2	J	16S rRNA G527 N7-methylase RsmG (former glucose-inhibited division protein B)
9128	GC_00000402	Sulfurovum_12	7675	19	21	2	J	16S rRNA G527 N7-methylase RsmG (former glucose-inhibited division protein B)
9129	GC_00000402	Sulfurovum_13	143924	19	21	2	J	16S rRNA G527 N7-methylase RsmG (former glucose-inhibited division protein B)
9130	GC_00000402	Sulfurovum_14	63987	19	21	2	J	16S rRNA G527 N7-methylase RsmG (former glucose-inhibited division protein B)
9131	GC_00000402	Sulfurovum_15	11690	19	21	2	J	16S rRNA G527 N7-methylase RsmG (former glucose-inhibited division protein B)
9132	GC_00000402	Sulfurovum_16	46411	19	21	2	J	16S rRNA G527 N7-methylase RsmG (former glucose-inhibited division protein B)
9133	GC_00000402	Sulfurovum_17	9167	19	21	2	J	16S rRNA G527 N7-methylase RsmG (former glucose-inhibited division protein B)
9134	GC_00000402	Sulfurovum_18	45353	19	21	2	J	16S rRNA G527 N7-methylase RsmG (former glucose-inhibited division protein B)
9135	GC_00000402	Sulfurovum_19	11397	19	21	2	J	16S rRNA G527 N7-methylase RsmG (former glucose-inhibited division protein B)
9136	GC_00000402	Sulfurovum_21	12967	19	21	2	J	16S rRNA G527 N7-methylase RsmG (former glucose-inhibited division protein B)
9137	GC_00000402	Sulfurovum_22	11823	19	21	2	J	16S rRNA G527 N7-methylase RsmG (former glucose-inhibited division protein B)
9159	GC_00000404	Sulfurovum_01	43916	19	21	2	J	Isoleucyl-tRNA synthetase
9160	GC_00000404	Sulfurovum_02	12787	19	21	2	J	Isoleucyl-tRNA synthetase
9161	GC_00000404	Sulfurovum_02	52276	19	21	2	J	Isoleucyl-tRNA synthetase
9162	GC_00000404	Sulfurovum_04	58966	19	21	2	J	Isoleucyl-tRNA synthetase
9163	GC_00000404	Sulfurovum_05	24606	19	21	2	J	Isoleucyl-tRNA synthetase
9164	GC_00000404	Sulfurovum_08	28084	19	21	2	J	Isoleucyl-tRNA synthetase
9165	GC_00000404	Sulfurovum_09	24941	19	21	2	J	Isoleucyl-tRNA synthetase
9166	GC_00000404	Sulfurovum_10	18872	19	21	2	J	Isoleucyl-tRNA synthetase
9167	GC_00000404	Sulfurovum_11	1633	19	21	2	J	Isoleucyl-tRNA synthetase
9168	GC_00000404	Sulfurovum_12	28928	19	21	2	J	Isoleucyl-tRNA synthetase
9169	GC_00000404	Sulfurovum_13	92974	19	21	2	J	Isoleucyl-tRNA synthetase
9170	GC_00000404	Sulfurovum_14	112878	19	21	2	J	Isoleucyl-tRNA synthetase
9171	GC_00000404	Sulfurovum_15	82451	19	21	2	J	Isoleucyl-tRNA synthetase
9172	GC_00000404	Sulfurovum_16	8764	19	21	2	J	Isoleucyl-tRNA synthetase
9173	GC_00000404	Sulfurovum_17	34640	19	21	2	J	Isoleucyl-tRNA synthetase
9174	GC_00000404	Sulfurovum_18	38063	19	21	2	J	Isoleucyl-tRNA synthetase
9175	GC_00000404	Sulfurovum_18	38062	19	21	2	J	Isoleucyl-tRNA synthetase
9176	GC_00000404	Sulfurovum_19	5578	19	21	2	J	Isoleucyl-tRNA synthetase
9177	GC_00000404	Sulfurovum_20	3251	19	21	2	J	Isoleucyl-tRNA synthetase
9178	GC_00000404	Sulfurovum_21	14244	19	21	2	J	Isoleucyl-tRNA synthetase
9179	GC_00000404	Sulfurovum_22	38042	19	21	2	J	Isoleucyl-tRNA synthetase
9264	GC_00000409	Sulfurovum_01	42506	21	21	1	J	Translation elongation factor EF-Ts
9265	GC_00000409	Sulfurovum_02	48640	21	21	1	J	Translation elongation factor EF-Ts
9266	GC_00000409	Sulfurovum_03	52508	21	21	1	J	Translation elongation factor EF-Ts
9267	GC_00000409	Sulfurovum_04	87119	21	21	1	J	Translation elongation factor EF-Ts
9268	GC_00000409	Sulfurovum_05	37924	21	21	1	J	Translation elongation factor EF-Ts
9269	GC_00000409	Sulfurovum_06	14789	21	21	1	J	Translation elongation factor EF-Ts
9270	GC_00000409	Sulfurovum_07	13846	21	21	1	J	Translation elongation factor EF-Ts
9271	GC_00000409	Sulfurovum_08	4846	21	21	1	J	Translation elongation factor EF-Ts
9272	GC_00000409	Sulfurovum_09	22551	21	21	1	J	Translation elongation factor EF-Ts
9273	GC_00000409	Sulfurovum_10	4900	21	21	1	J	Translation elongation factor EF-Ts
9274	GC_00000409	Sulfurovum_11	2911	21	21	1	J	Translation elongation factor EF-Ts
9275	GC_00000409	Sulfurovum_12	60208	21	21	1	J	Translation elongation factor EF-Ts
9276	GC_00000409	Sulfurovum_13	5421	21	21	1	J	Translation elongation factor EF-Ts
9277	GC_00000409	Sulfurovum_14	43427	21	21	1	J	Translation elongation factor EF-Ts
9278	GC_00000409	Sulfurovum_15	6270	21	21	1	J	Translation elongation factor EF-Ts
9279	GC_00000409	Sulfurovum_16	14213	21	21	1	J	Translation elongation factor EF-Ts
9280	GC_00000409	Sulfurovum_17	31388	21	21	1	J	Translation elongation factor EF-Ts
9281	GC_00000409	Sulfurovum_19	13058	21	21	1	J	Translation elongation factor EF-Ts
9282	GC_00000409	Sulfurovum_20	8046	21	21	1	J	Translation elongation factor EF-Ts
9283	GC_00000409	Sulfurovum_21	6594	21	21	1	J	Translation elongation factor EF-Ts
9284	GC_00000409	Sulfurovum_22	17019	21	21	1	J	Translation elongation factor EF-Ts
9306	GC_00000411	Sulfurovum_01	53498	19	21	2	J	Glycyl-tRNA synthetase, beta subunit
9307	GC_00000411	Sulfurovum_02	13138	19	21	2	J	Glycyl-tRNA synthetase, beta subunit
9308	GC_00000411	Sulfurovum_03	11904	19	21	2	J	Glycyl-tRNA synthetase, beta subunit
9309	GC_00000411	Sulfurovum_03	50370	19	21	2	J	Glycyl-tRNA synthetase, beta subunit
9310	GC_00000411	Sulfurovum_05	9460	19	21	2	J	Glycyl-tRNA synthetase, beta subunit
9311	GC_00000411	Sulfurovum_06	19150	19	21	2	J	Glycyl-tRNA synthetase, beta subunit
9312	GC_00000411	Sulfurovum_07	31641	19	21	2	J	Glycyl-tRNA synthetase, beta subunit
9313	GC_00000411	Sulfurovum_08	8283	19	21	2	J	Glycyl-tRNA synthetase, beta subunit
9314	GC_00000411	Sulfurovum_09	14209	19	21	2	J	Glycyl-tRNA synthetase, beta subunit
9315	GC_00000411	Sulfurovum_11	7001	19	21	2	J	Glycyl-tRNA synthetase, beta subunit
9316	GC_00000411	Sulfurovum_13	186295	19	21	2	J	Glycyl-tRNA synthetase, beta subunit
9317	GC_00000411	Sulfurovum_14	31394	19	21	2	J	Glycyl-tRNA synthetase, beta subunit
9318	GC_00000411	Sulfurovum_15	15896	19	21	2	J	Glycyl-tRNA synthetase, beta subunit
9319	GC_00000411	Sulfurovum_16	7827	19	21	2	J	Glycyl-tRNA synthetase, beta subunit
9320	GC_00000411	Sulfurovum_17	9098	19	21	2	J	Glycyl-tRNA synthetase, beta subunit
9321	GC_00000411	Sulfurovum_18	39764	19	21	2	J	Glycyl-tRNA synthetase, beta subunit
9322	GC_00000411	Sulfurovum_18	119549	19	21	2	J	Glycyl-tRNA synthetase, beta subunit
9323	GC_00000411	Sulfurovum_19	601	19	21	2	J	Glycyl-tRNA synthetase, beta subunit
9324	GC_00000411	Sulfurovum_20	8883	19	21	2	J	Glycyl-tRNA synthetase, beta subunit
9325	GC_00000411	Sulfurovum_21	20067	19	21	2	J	Glycyl-tRNA synthetase, beta subunit
9326	GC_00000411	Sulfurovum_22	13987	19	21	2	J	Glycyl-tRNA synthetase, beta subunit
9390	GC_00000415	Sulfurovum_01	39345	20	21	2	J	tRNA(Ile)-lysidine synthase TilS/MesJ
9391	GC_00000415	Sulfurovum_02	13445	20	21	2	J	tRNA(Ile)-lysidine synthase TilS/MesJ
9392	GC_00000415	Sulfurovum_04	41417	20	21	2	J	tRNA(Ile)-lysidine synthase TilS/MesJ
9393	GC_00000415	Sulfurovum_04	34948	20	21	2	J	tRNA(Ile)-lysidine synthase TilS/MesJ
9394	GC_00000415	Sulfurovum_06	52178	20	21	2	J	tRNA(Ile)-lysidine synthase TilS/MesJ
9395	GC_00000415	Sulfurovum_07	15956	20	21	2	J	tRNA(Ile)-lysidine synthase TilS/MesJ
9396	GC_00000415	Sulfurovum_08	29953	20	21	2	J	tRNA(Ile)-lysidine synthase TilS/MesJ
9397	GC_00000415	Sulfurovum_09	7918	20	21	2	J	tRNA(Ile)-lysidine synthase TilS/MesJ
9398	GC_00000415	Sulfurovum_10	4737	20	21	2	J	tRNA(Ile)-lysidine synthase TilS/MesJ
9399	GC_00000415	Sulfurovum_11	4374	20	21	2	J	tRNA(Ile)-lysidine synthase TilS/MesJ
9400	GC_00000415	Sulfurovum_12	121079	20	21	2	J	tRNA(Ile)-lysidine synthase TilS/MesJ
9401	GC_00000415	Sulfurovum_13	79985	20	21	2	J	tRNA(Ile)-lysidine synthase TilS/MesJ
9402	GC_00000415	Sulfurovum_14	57203	20	21	2	J	tRNA(Ile)-lysidine synthase TilS/MesJ
9403	GC_00000415	Sulfurovum_15	6610	20	21	2	J	tRNA(Ile)-lysidine synthase TilS/MesJ
9404	GC_00000415	Sulfurovum_16	4626	20	21	2	J	tRNA(Ile)-lysidine synthase TilS/MesJ
9405	GC_00000415	Sulfurovum_17	119850	20	21	2	J	tRNA(Ile)-lysidine synthase TilS/MesJ
9406	GC_00000415	Sulfurovum_18	103309	20	21	2	J	tRNA(Ile)-lysidine synthase TilS/MesJ
9407	GC_00000415	Sulfurovum_19	1095	20	21	2	J	tRNA(Ile)-lysidine synthase TilS/MesJ
9408	GC_00000415	Sulfurovum_20	9691	20	21	2	J	tRNA(Ile)-lysidine synthase TilS/MesJ
9409	GC_00000415	Sulfurovum_21	11108	20	21	2	J	tRNA(Ile)-lysidine synthase TilS/MesJ
9410	GC_00000415	Sulfurovum_22	5761	20	21	2	J	tRNA(Ile)-lysidine synthase TilS/MesJ
9472	GC_00000419	Sulfurovum_01	53115	20	20	1	J	Ribosomal protein L17
9473	GC_00000419	Sulfurovum_02	1061	20	20	1	J	Ribosomal protein L17
9474	GC_00000419	Sulfurovum_03	21675	20	20	1	J	Ribosomal protein L17
9475	GC_00000419	Sulfurovum_04	28556	20	20	1	J	Ribosomal protein L17
9476	GC_00000419	Sulfurovum_05	22416	20	20	1	J	Ribosomal protein L17
9477	GC_00000419	Sulfurovum_06	10926	20	20	1	J	Ribosomal protein L17
9478	GC_00000419	Sulfurovum_07	39325	20	20	1	J	Ribosomal protein L17
9479	GC_00000419	Sulfurovum_08	47393	20	20	1	J	Ribosomal protein L17
9480	GC_00000419	Sulfurovum_09	4562	20	20	1	J	Ribosomal protein L17
9481	GC_00000419	Sulfurovum_10	5004	20	20	1	J	Ribosomal protein L17
9482	GC_00000419	Sulfurovum_11	2681	20	20	1	J	Ribosomal protein L17
9483	GC_00000419	Sulfurovum_12	84513	20	20	1	J	Ribosomal protein L17
9484	GC_00000419	Sulfurovum_13	21358	20	20	1	J	Ribosomal protein L17
9485	GC_00000419	Sulfurovum_14	29555	20	20	1	J	Ribosomal protein L17
9486	GC_00000419	Sulfurovum_15	90994	20	20	1	J	Ribosomal protein L17
9487	GC_00000419	Sulfurovum_16	46422	20	20	1	J	Ribosomal protein L17
9488	GC_00000419	Sulfurovum_18	103315	20	20	1	J	Ribosomal protein L17
9489	GC_00000419	Sulfurovum_19	13576	20	20	1	J	Ribosomal protein L17
9490	GC_00000419	Sulfurovum_20	8324	20	20	1	J	Ribosomal protein L17
9491	GC_00000419	Sulfurovum_21	17699	20	20	1	J	Ribosomal protein L17
9492	GC_00000420	Sulfurovum_01	68659	20	20	1	J	23S rRNA pseudoU1915 N3-methylase RlmH
9493	GC_00000420	Sulfurovum_02	4979	20	20	1	J	23S rRNA pseudoU1915 N3-methylase RlmH
9494	GC_00000420	Sulfurovum_04	66099	20	20	1	J	23S rRNA pseudoU1915 N3-methylase RlmH
9495	GC_00000420	Sulfurovum_06	15120	20	20	1	J	23S rRNA pseudoU1915 N3-methylase RlmH
9496	GC_00000420	Sulfurovum_07	20888	20	20	1	J	23S rRNA pseudoU1915 N3-methylase RlmH
9497	GC_00000420	Sulfurovum_08	13173	20	20	1	J	23S rRNA pseudoU1915 N3-methylase RlmH
9498	GC_00000420	Sulfurovum_09	10625	20	20	1	J	23S rRNA pseudoU1915 N3-methylase RlmH
9499	GC_00000420	Sulfurovum_10	601	20	20	1	J	23S rRNA pseudoU1915 N3-methylase RlmH
9500	GC_00000420	Sulfurovum_11	5825	20	20	1	J	23S rRNA pseudoU1915 N3-methylase RlmH
9501	GC_00000420	Sulfurovum_12	26149	20	20	1	J	23S rRNA pseudoU1915 N3-methylase RlmH
9502	GC_00000420	Sulfurovum_13	121306	20	20	1	J	23S rRNA pseudoU1915 N3-methylase RlmH
9503	GC_00000420	Sulfurovum_14	48032	20	20	1	J	23S rRNA pseudoU1915 N3-methylase RlmH
9504	GC_00000420	Sulfurovum_15	7649	20	20	1	J	23S rRNA pseudoU1915 N3-methylase RlmH
9505	GC_00000420	Sulfurovum_16	60197	20	20	1	J	23S rRNA pseudoU1915 N3-methylase RlmH
9506	GC_00000420	Sulfurovum_17	5841	20	20	1	J	23S rRNA pseudoU1915 N3-methylase RlmH
9507	GC_00000420	Sulfurovum_18	37745	20	20	1	J	23S rRNA pseudoU1915 N3-methylase RlmH
9508	GC_00000420	Sulfurovum_19	18335	20	20	1	J	23S rRNA pseudoU1915 N3-methylase RlmH
9509	GC_00000420	Sulfurovum_20	20143	20	20	1	J	23S rRNA pseudoU1915 N3-methylase RlmH
9510	GC_00000420	Sulfurovum_21	5641	20	20	1	J	23S rRNA pseudoU1915 N3-methylase RlmH
9511	GC_00000420	Sulfurovum_22	10029	20	20	1	J	23S rRNA pseudoU1915 N3-methylase RlmH
9552	GC_00000423	Sulfurovum_01	19933	20	20	1	J	Ribosomal protein L13
9553	GC_00000423	Sulfurovum_02	17834	20	20	1	J	Ribosomal protein L13
9554	GC_00000423	Sulfurovum_03	80784	20	20	1	J	Ribosomal protein L13
9555	GC_00000423	Sulfurovum_04	72723	20	20	1	J	Ribosomal protein L13
9556	GC_00000423	Sulfurovum_05	7484	20	20	1	J	Ribosomal protein L13
9557	GC_00000423	Sulfurovum_06	23464	20	20	1	J	Ribosomal protein L13
9558	GC_00000423	Sulfurovum_07	6720	20	20	1	J	Ribosomal protein L13
9559	GC_00000423	Sulfurovum_08	9430	20	20	1	J	Ribosomal protein L13
9560	GC_00000423	Sulfurovum_10	7030	20	20	1	J	Ribosomal protein L13
9561	GC_00000423	Sulfurovum_11	2698	20	20	1	J	Ribosomal protein L13
9562	GC_00000423	Sulfurovum_12	58588	20	20	1	J	Ribosomal protein L13
9563	GC_00000423	Sulfurovum_13	61945	20	20	1	J	Ribosomal protein L13
9564	GC_00000423	Sulfurovum_14	17419	20	20	1	J	Ribosomal protein L13
9565	GC_00000423	Sulfurovum_15	65895	20	20	1	J	Ribosomal protein L13
9566	GC_00000423	Sulfurovum_16	88398	20	20	1	J	Ribosomal protein L13
9567	GC_00000423	Sulfurovum_17	17478	20	20	1	J	Ribosomal protein L13
9568	GC_00000423	Sulfurovum_18	121882	20	20	1	J	Ribosomal protein L13
9569	GC_00000423	Sulfurovum_19	26170	20	20	1	J	Ribosomal protein L13
9570	GC_00000423	Sulfurovum_20	9509	20	20	1	J	Ribosomal protein L13
9571	GC_00000423	Sulfurovum_21	38696	20	20	1	J	Ribosomal protein L13
9612	GC_00000426	Sulfurovum_01	43375	19	20	2	J	16S rRNA G966 N2-methylase RsmD
9613	GC_00000426	Sulfurovum_02	26757	19	20	2	J	16S rRNA G966 N2-methylase RsmD
9614	GC_00000426	Sulfurovum_03	53477	19	20	2	J	16S rRNA G966 N2-methylase RsmD
9615	GC_00000426	Sulfurovum_04	72106	19	20	2	J	16S rRNA G966 N2-methylase RsmD
9616	GC_00000426	Sulfurovum_06	41591	19	20	2	J	16S rRNA G966 N2-methylase RsmD
9617	GC_00000426	Sulfurovum_08	4887	19	20	2	J	16S rRNA G966 N2-methylase RsmD
9618	GC_00000426	Sulfurovum_09	20770	19	20	2	J	16S rRNA G966 N2-methylase RsmD
9619	GC_00000426	Sulfurovum_11	11540	19	20	2	J	16S rRNA G966 N2-methylase RsmD
9620	GC_00000426	Sulfurovum_12	87296	19	20	2	J	16S rRNA G966 N2-methylase RsmD
9621	GC_00000426	Sulfurovum_13	11297	19	20	2	J	16S rRNA G966 N2-methylase RsmD
9622	GC_00000426	Sulfurovum_14	100320	19	20	2	J	16S rRNA G966 N2-methylase RsmD
9623	GC_00000426	Sulfurovum_15	7633	19	20	2	J	16S rRNA G966 N2-methylase RsmD
9624	GC_00000426	Sulfurovum_16	11524	19	20	2	J	16S rRNA G966 N2-methylase RsmD
9625	GC_00000426	Sulfurovum_17	1653	19	20	2	J	16S rRNA G966 N2-methylase RsmD
9626	GC_00000426	Sulfurovum_18	16333	19	20	2	J	16S rRNA G966 N2-methylase RsmD
9627	GC_00000426	Sulfurovum_19	3737	19	20	2	J	16S rRNA G966 N2-methylase RsmD
9628	GC_00000426	Sulfurovum_20	4231	19	20	2	J	16S rRNA G966 N2-methylase RsmD
9629	GC_00000426	Sulfurovum_21	5551	19	20	2	J	16S rRNA G966 N2-methylase RsmD
9630	GC_00000426	Sulfurovum_22	30944	19	20	2	J	16S rRNA G966 N2-methylase RsmD
9832	GC_00000437	Sulfurovum_01	39067	20	20	1	J	Pseudouridylate synthase, 23S rRNA- or tRNA-specific
9833	GC_00000437	Sulfurovum_02	31102	20	20	1	J	Pseudouridylate synthase, 23S rRNA- or tRNA-specific
9834	GC_00000437	Sulfurovum_03	46652	20	20	1	J	Pseudouridylate synthase, 23S rRNA- or tRNA-specific
9835	GC_00000437	Sulfurovum_05	21442	20	20	1	J	Pseudouridylate synthase, 23S rRNA- or tRNA-specific
9836	GC_00000437	Sulfurovum_06	36903	20	20	1	J	Pseudouridylate synthase, 23S rRNA- or tRNA-specific
9837	GC_00000437	Sulfurovum_07	37690	20	20	1	J	Pseudouridylate synthase, 23S rRNA- or tRNA-specific
9838	GC_00000437	Sulfurovum_08	7128	20	20	1	J	Pseudouridylate synthase, 23S rRNA- or tRNA-specific
9839	GC_00000437	Sulfurovum_09	21095	20	20	1	J	Pseudouridylate synthase, 23S rRNA- or tRNA-specific
9840	GC_00000437	Sulfurovum_11	939	20	20	1	J	Pseudouridylate synthase, 23S rRNA- or tRNA-specific
9841	GC_00000437	Sulfurovum_12	139366	20	20	1	J	Pseudouridylate synthase, 23S rRNA- or tRNA-specific
9842	GC_00000437	Sulfurovum_13	13552	20	20	1	J	Pseudouridylate synthase, 23S rRNA- or tRNA-specific
9843	GC_00000437	Sulfurovum_14	21072	20	20	1	J	Pseudouridylate synthase, 23S rRNA- or tRNA-specific
9844	GC_00000437	Sulfurovum_15	49917	20	20	1	J	Pseudouridylate synthase, 23S rRNA- or tRNA-specific
9845	GC_00000437	Sulfurovum_16	39465	20	20	1	J	Pseudouridylate synthase, 23S rRNA- or tRNA-specific
9846	GC_00000437	Sulfurovum_17	14187	20	20	1	J	Pseudouridylate synthase, 23S rRNA- or tRNA-specific
9847	GC_00000437	Sulfurovum_18	47919	20	20	1	J	Pseudouridylate synthase, 23S rRNA- or tRNA-specific
9848	GC_00000437	Sulfurovum_19	8797	20	20	1	J	Pseudouridylate synthase, 23S rRNA- or tRNA-specific
9849	GC_00000437	Sulfurovum_20	7476	20	20	1	J	Pseudouridylate synthase, 23S rRNA- or tRNA-specific
9850	GC_00000437	Sulfurovum_21	21123	20	20	1	J	Pseudouridylate synthase, 23S rRNA- or tRNA-specific
9851	GC_00000437	Sulfurovum_22	31352	20	20	1	J	Pseudouridylate synthase, 23S rRNA- or tRNA-specific
9952	GC_00000443	Sulfurovum_01	50373	19	20	2	J	tRNA A37 methylthiotransferase MiaB
9953	GC_00000443	Sulfurovum_03	69261	19	20	2	J	tRNA A37 methylthiotransferase MiaB
9954	GC_00000443	Sulfurovum_04	33390	19	20	2	J	tRNA A37 methylthiotransferase MiaB
9955	GC_00000443	Sulfurovum_05	34806	19	20	2	J	tRNA A37 methylthiotransferase MiaB
9956	GC_00000443	Sulfurovum_06	24873	19	20	2	J	tRNA A37 methylthiotransferase MiaB
9957	GC_00000443	Sulfurovum_07	34975	19	20	2	J	tRNA A37 methylthiotransferase MiaB
9958	GC_00000443	Sulfurovum_08	6206	19	20	2	J	tRNA A37 methylthiotransferase MiaB
9959	GC_00000443	Sulfurovum_08	8749	19	20	2	J	tRNA A37 methylthiotransferase MiaB
9960	GC_00000443	Sulfurovum_09	14522	19	20	2	J	tRNA A37 methylthiotransferase MiaB
9961	GC_00000443	Sulfurovum_10	1999	19	20	2	J	tRNA A37 methylthiotransferase MiaB
9962	GC_00000443	Sulfurovum_11	782	19	20	2	J	tRNA A37 methylthiotransferase MiaB
9963	GC_00000443	Sulfurovum_12	91502	19	20	2	J	tRNA A37 methylthiotransferase MiaB
9964	GC_00000443	Sulfurovum_13	92330	19	20	2	J	tRNA A37 methylthiotransferase MiaB
9965	GC_00000443	Sulfurovum_15	23797	19	20	2	J	tRNA A37 methylthiotransferase MiaB
9966	GC_00000443	Sulfurovum_16	41130	19	20	2	J	tRNA A37 methylthiotransferase MiaB
9967	GC_00000443	Sulfurovum_18	31252	19	20	2	J	tRNA A37 methylthiotransferase MiaB
9968	GC_00000443	Sulfurovum_19	11228	19	20	2	J	tRNA A37 methylthiotransferase MiaB
9969	GC_00000443	Sulfurovum_20	15460	19	20	2	J	tRNA A37 methylthiotransferase MiaB
9970	GC_00000443	Sulfurovum_21	9951	19	20	2	J	tRNA A37 methylthiotransferase MiaB
9971	GC_00000443	Sulfurovum_22	4689	19	20	2	J	tRNA A37 methylthiotransferase MiaB
10072	GC_00000449	Sulfurovum_02	1041	16	20	2	J	Ribosomal protein L16/L10AE
10073	GC_00000449	Sulfurovum_03	60466	16	20	2	J	Ribosomal protein L16/L10AE
10074	GC_00000449	Sulfurovum_03	49665	16	20	2	J	Ribosomal protein L16/L10AE
10075	GC_00000449	Sulfurovum_05	7453	16	20	2	J	Ribosomal protein L16/L10AE
10076	GC_00000449	Sulfurovum_06	10944	16	20	2	J	Ribosomal protein L16/L10AE
10077	GC_00000449	Sulfurovum_06	22445	16	20	2	J	Ribosomal protein L16/L10AE
10078	GC_00000449	Sulfurovum_09	4543	16	20	2	J	Ribosomal protein L16/L10AE
10079	GC_00000449	Sulfurovum_09	35835	16	20	2	J	Ribosomal protein L16/L10AE
10080	GC_00000449	Sulfurovum_10	806	16	20	2	J	Ribosomal protein L16/L10AE
10081	GC_00000449	Sulfurovum_11	7129	16	20	2	J	Ribosomal protein L16/L10AE
10082	GC_00000449	Sulfurovum_11	8459	16	20	2	J	Ribosomal protein L16/L10AE
10083	GC_00000449	Sulfurovum_12	32852	16	20	2	J	Ribosomal protein L16/L10AE
10084	GC_00000449	Sulfurovum_13	43731	16	20	2	J	Ribosomal protein L16/L10AE
10085	GC_00000449	Sulfurovum_14	29575	16	20	2	J	Ribosomal protein L16/L10AE
10086	GC_00000449	Sulfurovum_15	72767	16	20	2	J	Ribosomal protein L16/L10AE
10087	GC_00000449	Sulfurovum_16	55865	16	20	2	J	Ribosomal protein L16/L10AE
10088	GC_00000449	Sulfurovum_17	117812	16	20	2	J	Ribosomal protein L16/L10AE
10089	GC_00000449	Sulfurovum_18	111593	16	20	2	J	Ribosomal protein L16/L10AE
10090	GC_00000449	Sulfurovum_19	15225	16	20	2	J	Ribosomal protein L16/L10AE
10091	GC_00000449	Sulfurovum_21	27876	16	20	2	J	Ribosomal protein L16/L10AE
10212	GC_00000456	Sulfurovum_01	19691	19	20	2	J	tRNA/tmRNA/rRNA uracil-C5-methylase, TrmA/RlmC/RlmD family
10213	GC_00000456	Sulfurovum_03	14183	19	20	2	J	tRNA/tmRNA/rRNA uracil-C5-methylase, TrmA/RlmC/RlmD family
10214	GC_00000456	Sulfurovum_05	22781	19	20	2	J	tRNA/tmRNA/rRNA uracil-C5-methylase, TrmA/RlmC/RlmD family
10215	GC_00000456	Sulfurovum_07	17986	19	20	2	J	tRNA/tmRNA/rRNA uracil-C5-methylase, TrmA/RlmC/RlmD family
10216	GC_00000456	Sulfurovum_08	5304	19	20	2	J	tRNA/tmRNA/rRNA uracil-C5-methylase, TrmA/RlmC/RlmD family
10217	GC_00000456	Sulfurovum_09	18992	19	20	2	J	tRNA/tmRNA/rRNA uracil-C5-methylase, TrmA/RlmC/RlmD family
10218	GC_00000456	Sulfurovum_10	3699	19	20	2	J	tRNA/tmRNA/rRNA uracil-C5-methylase, TrmA/RlmC/RlmD family
10219	GC_00000456	Sulfurovum_11	15077	19	20	2	J	tRNA/tmRNA/rRNA uracil-C5-methylase, TrmA/RlmC/RlmD family
10220	GC_00000456	Sulfurovum_12	199300	19	20	2	J	tRNA/tmRNA/rRNA uracil-C5-methylase, TrmA/RlmC/RlmD family
10221	GC_00000456	Sulfurovum_13	22422	19	20	2	J	tRNA/tmRNA/rRNA uracil-C5-methylase, TrmA/RlmC/RlmD family
10222	GC_00000456	Sulfurovum_14	10034	19	20	2	J	tRNA/tmRNA/rRNA uracil-C5-methylase, TrmA/RlmC/RlmD family
10223	GC_00000456	Sulfurovum_15	13621	19	20	2	J	tRNA/tmRNA/rRNA uracil-C5-methylase, TrmA/RlmC/RlmD family
10224	GC_00000456	Sulfurovum_15	19671	19	20	2	J	tRNA/tmRNA/rRNA uracil-C5-methylase, TrmA/RlmC/RlmD family
10225	GC_00000456	Sulfurovum_16	4639	19	20	2	J	tRNA/tmRNA/rRNA uracil-C5-methylase, TrmA/RlmC/RlmD family
10226	GC_00000456	Sulfurovum_17	5392	19	20	2	J	tRNA/tmRNA/rRNA uracil-C5-methylase, TrmA/RlmC/RlmD family
10227	GC_00000456	Sulfurovum_18	127316	19	20	2	J	tRNA/tmRNA/rRNA uracil-C5-methylase, TrmA/RlmC/RlmD family
10228	GC_00000456	Sulfurovum_19	1108	19	20	2	J	tRNA/tmRNA/rRNA uracil-C5-methylase, TrmA/RlmC/RlmD family
10229	GC_00000456	Sulfurovum_20	10851	19	20	2	J	tRNA/tmRNA/rRNA uracil-C5-methylase, TrmA/RlmC/RlmD family
10230	GC_00000456	Sulfurovum_21	23446	19	20	2	J	tRNA/tmRNA/rRNA uracil-C5-methylase, TrmA/RlmC/RlmD family
10231	GC_00000456	Sulfurovum_22	16517	19	20	2	J	tRNA/tmRNA/rRNA uracil-C5-methylase, TrmA/RlmC/RlmD family
10312	GC_00000461	Sulfurovum_01	17447	20	20	1	J	Ribosomal protein S6
10313	GC_00000461	Sulfurovum_02	12026	20	20	1	J	Ribosomal protein S6
10314	GC_00000461	Sulfurovum_03	44090	20	20	1	J	Ribosomal protein S6
10315	GC_00000461	Sulfurovum_04	86257	20	20	1	J	Ribosomal protein S6
10316	GC_00000461	Sulfurovum_06	8309	20	20	1	J	Ribosomal protein S6
10317	GC_00000461	Sulfurovum_07	17416	20	20	1	J	Ribosomal protein S6
10318	GC_00000461	Sulfurovum_08	11209	20	20	1	J	Ribosomal protein S6
10319	GC_00000461	Sulfurovum_10	8519	20	20	1	J	Ribosomal protein S6
10320	GC_00000461	Sulfurovum_11	8865	20	20	1	J	Ribosomal protein S6
10321	GC_00000461	Sulfurovum_12	36101	20	20	1	J	Ribosomal protein S6
10322	GC_00000461	Sulfurovum_13	43374	20	20	1	J	Ribosomal protein S6
10323	GC_00000461	Sulfurovum_14	97477	20	20	1	J	Ribosomal protein S6
10324	GC_00000461	Sulfurovum_15	2780	20	20	1	J	Ribosomal protein S6
10325	GC_00000461	Sulfurovum_16	8519	20	20	1	J	Ribosomal protein S6
10326	GC_00000461	Sulfurovum_17	18914	20	20	1	J	Ribosomal protein S6
10327	GC_00000461	Sulfurovum_18	33009	20	20	1	J	Ribosomal protein S6
10328	GC_00000461	Sulfurovum_19	454	20	20	1	J	Ribosomal protein S6
10329	GC_00000461	Sulfurovum_20	10743	20	20	1	J	Ribosomal protein S6
10330	GC_00000461	Sulfurovum_21	4393	20	20	1	J	Ribosomal protein S6
10331	GC_00000461	Sulfurovum_22	19281	20	20	1	J	Ribosomal protein S6
10552	GC_00000473	Sulfurovum_02	26372	19	20	2	J	Pseudouridylate synthase, 23S rRNA- or tRNA-specific
10553	GC_00000473	Sulfurovum_03	27213	19	20	2	J	Pseudouridylate synthase, 23S rRNA- or tRNA-specific
10554	GC_00000473	Sulfurovum_04	28833	19	20	2	J	Pseudouridylate synthase, 23S rRNA- or tRNA-specific
10555	GC_00000473	Sulfurovum_06	11478	19	20	2	J	Pseudouridylate synthase, 23S rRNA- or tRNA-specific
10556	GC_00000473	Sulfurovum_07	33777	19	20	2	J	Pseudouridylate synthase, 23S rRNA- or tRNA-specific
10557	GC_00000473	Sulfurovum_08	11795	19	20	2	J	Pseudouridylate synthase, 23S rRNA- or tRNA-specific
10558	GC_00000473	Sulfurovum_09	7256	19	20	2	J	Pseudouridylate synthase, 23S rRNA- or tRNA-specific
10559	GC_00000473	Sulfurovum_10	15318	19	20	2	J	Pseudouridylate synthase, 23S rRNA- or tRNA-specific
10560	GC_00000473	Sulfurovum_11	3655	19	20	2	J	Pseudouridylate synthase, 23S rRNA- or tRNA-specific
10561	GC_00000473	Sulfurovum_12	54056	19	20	2	J	Pseudouridylate synthase, 23S rRNA- or tRNA-specific
10562	GC_00000473	Sulfurovum_13	11291	19	20	2	J	Pseudouridylate synthase, 23S rRNA- or tRNA-specific
10563	GC_00000473	Sulfurovum_14	10715	19	20	2	J	Pseudouridylate synthase, 23S rRNA- or tRNA-specific
10564	GC_00000473	Sulfurovum_15	6247	19	20	2	J	Pseudouridylate synthase, 23S rRNA- or tRNA-specific
10565	GC_00000473	Sulfurovum_16	7533	19	20	2	J	Pseudouridylate synthase, 23S rRNA- or tRNA-specific
10566	GC_00000473	Sulfurovum_17	38940	19	20	2	J	Pseudouridylate synthase, 23S rRNA- or tRNA-specific
10567	GC_00000473	Sulfurovum_18	121006	19	20	2	J	Pseudouridylate synthase, 23S rRNA- or tRNA-specific
10568	GC_00000473	Sulfurovum_19	1978	19	20	2	J	Pseudouridylate synthase, 23S rRNA- or tRNA-specific
10569	GC_00000473	Sulfurovum_20	5590	19	20	2	J	Pseudouridylate synthase, 23S rRNA- or tRNA-specific
10570	GC_00000473	Sulfurovum_21	41821	19	20	2	J	Pseudouridylate synthase, 23S rRNA- or tRNA-specific
10571	GC_00000473	Sulfurovum_21	27070	19	20	2	J	Pseudouridylate synthase, 23S rRNA- or tRNA-specific
10672	GC_00000479	Sulfurovum_01	26919	20	20	1	J	tRNA A37 N6-isopentenylltransferase MiaA
10673	GC_00000479	Sulfurovum_02	1005	20	20	1	J	tRNA A37 N6-isopentenylltransferase MiaA
10674	GC_00000479	Sulfurovum_04	65777	20	20	1	J	tRNA A37 N6-isopentenylltransferase MiaA
10675	GC_00000479	Sulfurovum_05	18763	20	20	1	J	tRNA A37 N6-isopentenylltransferase MiaA
10676	GC_00000479	Sulfurovum_06	49646	20	20	1	J	tRNA A37 N6-isopentenylltransferase MiaA
10677	GC_00000479	Sulfurovum_08	8728	20	20	1	J	tRNA A37 N6-isopentenylltransferase MiaA
10678	GC_00000479	Sulfurovum_09	28234	20	20	1	J	tRNA A37 N6-isopentenylltransferase MiaA
10679	GC_00000479	Sulfurovum_10	3232	20	20	1	J	tRNA A37 N6-isopentenylltransferase MiaA
10680	GC_00000479	Sulfurovum_11	5347	20	20	1	J	tRNA A37 N6-isopentenylltransferase MiaA
10681	GC_00000479	Sulfurovum_12	30076	20	20	1	J	tRNA A37 N6-isopentenylltransferase MiaA
10682	GC_00000479	Sulfurovum_13	90515	20	20	1	J	tRNA A37 N6-isopentenylltransferase MiaA
10683	GC_00000479	Sulfurovum_14	46053	20	20	1	J	tRNA A37 N6-isopentenylltransferase MiaA
10684	GC_00000479	Sulfurovum_15	30365	20	20	1	J	tRNA A37 N6-isopentenylltransferase MiaA
10685	GC_00000479	Sulfurovum_16	62946	20	20	1	J	tRNA A37 N6-isopentenylltransferase MiaA
10686	GC_00000479	Sulfurovum_17	10617	20	20	1	J	tRNA A37 N6-isopentenylltransferase MiaA
10687	GC_00000479	Sulfurovum_18	26593	20	20	1	J	tRNA A37 N6-isopentenylltransferase MiaA
10688	GC_00000479	Sulfurovum_19	9467	20	20	1	J	tRNA A37 N6-isopentenylltransferase MiaA
10689	GC_00000479	Sulfurovum_20	22250	20	20	1	J	tRNA A37 N6-isopentenylltransferase MiaA
10690	GC_00000479	Sulfurovum_21	6278	20	20	1	J	tRNA A37 N6-isopentenylltransferase MiaA
10691	GC_00000479	Sulfurovum_22	29093	20	20	1	J	tRNA A37 N6-isopentenylltransferase MiaA
10972	GC_00000494	Sulfurovum_01	48553	20	20	1	J	tRNA U38,U39,U40 pseudouridine synthase TruA
10973	GC_00000494	Sulfurovum_02	3668	20	20	1	J	tRNA U38,U39,U40 pseudouridine synthase TruA
10974	GC_00000494	Sulfurovum_04	36379	20	20	1	J	tRNA U38,U39,U40 pseudouridine synthase TruA
10975	GC_00000494	Sulfurovum_06	38189	20	20	1	J	tRNA U38,U39,U40 pseudouridine synthase TruA
10976	GC_00000494	Sulfurovum_07	25265	20	20	1	J	tRNA U38,U39,U40 pseudouridine synthase TruA
10977	GC_00000494	Sulfurovum_08	5310	20	20	1	J	tRNA U38,U39,U40 pseudouridine synthase TruA
10978	GC_00000494	Sulfurovum_09	18986	20	20	1	J	tRNA U38,U39,U40 pseudouridine synthase TruA
10979	GC_00000494	Sulfurovum_10	3705	20	20	1	J	tRNA U38,U39,U40 pseudouridine synthase TruA
10980	GC_00000494	Sulfurovum_11	2080	20	20	1	J	tRNA U38,U39,U40 pseudouridine synthase TruA
10981	GC_00000494	Sulfurovum_12	128274	20	20	1	J	tRNA U38,U39,U40 pseudouridine synthase TruA
10982	GC_00000494	Sulfurovum_13	76302	20	20	1	J	tRNA U38,U39,U40 pseudouridine synthase TruA
10983	GC_00000494	Sulfurovum_14	10028	20	20	1	J	tRNA U38,U39,U40 pseudouridine synthase TruA
10984	GC_00000494	Sulfurovum_15	13615	20	20	1	J	tRNA U38,U39,U40 pseudouridine synthase TruA
10985	GC_00000494	Sulfurovum_16	4633	20	20	1	J	tRNA U38,U39,U40 pseudouridine synthase TruA
10986	GC_00000494	Sulfurovum_17	5386	20	20	1	J	tRNA U38,U39,U40 pseudouridine synthase TruA
10987	GC_00000494	Sulfurovum_18	66230	20	20	1	J	tRNA U38,U39,U40 pseudouridine synthase TruA
10988	GC_00000494	Sulfurovum_19	1102	20	20	1	J	tRNA U38,U39,U40 pseudouridine synthase TruA
10989	GC_00000494	Sulfurovum_20	8381	20	20	1	J	tRNA U38,U39,U40 pseudouridine synthase TruA
10990	GC_00000494	Sulfurovum_21	27061	20	20	1	J	tRNA U38,U39,U40 pseudouridine synthase TruA
10991	GC_00000494	Sulfurovum_22	16511	20	20	1	J	tRNA U38,U39,U40 pseudouridine synthase TruA
11032	GC_00000497	Sulfurovum_01	48329	17	20	2	J	Methylase of polypeptide chain release factors
11033	GC_00000497	Sulfurovum_02	47213	17	20	2	J	Methylase of polypeptide chain release factors
11034	GC_00000497	Sulfurovum_02	39585	17	20	2	J	Methylase of polypeptide chain release factors
11035	GC_00000497	Sulfurovum_03	42280	17	20	2	J	Methylase of polypeptide chain release factors
11036	GC_00000497	Sulfurovum_04	18729	17	20	2	J	Methylase of polypeptide chain release factors
11037	GC_00000497	Sulfurovum_06	13022	17	20	2	J	Methylase of polypeptide chain release factors
11038	GC_00000497	Sulfurovum_08	6460	17	20	2	J	Methylase of polypeptide chain release factors
11039	GC_00000497	Sulfurovum_10	4392	17	20	2	J	Methylase of polypeptide chain release factors
11040	GC_00000497	Sulfurovum_12	30062	17	20	2	J	Methylase of polypeptide chain release factors
11041	GC_00000497	Sulfurovum_13	25212	17	20	2	J	Methylase of polypeptide chain release factors
11042	GC_00000497	Sulfurovum_15	58502	17	20	2	J	Methylase of polypeptide chain release factors
11043	GC_00000497	Sulfurovum_15	36460	17	20	2	J	Methylase of polypeptide chain release factors
11044	GC_00000497	Sulfurovum_16	18181	17	20	2	J	Methylase of polypeptide chain release factors
11045	GC_00000497	Sulfurovum_17	895	17	20	2	J	Methylase of polypeptide chain release factors
11046	GC_00000497	Sulfurovum_18	15955	17	20	2	J	Methylase of polypeptide chain release factors
11047	GC_00000497	Sulfurovum_19	2800	17	20	2	J	Methylase of polypeptide chain release factors
11048	GC_00000497	Sulfurovum_20	14756	17	20	2	J	Methylase of polypeptide chain release factors
11049	GC_00000497	Sulfurovum_21	10839	17	20	2	J	Methylase of polypeptide chain release factors
11050	GC_00000497	Sulfurovum_21	18046	17	20	2	J	Methylase of polypeptide chain release factors
11051	GC_00000497	Sulfurovum_22	22388	17	20	2	J	Methylase of polypeptide chain release factors
11132	GC_00000502	Sulfurovum_01	32028	20	20	1	J	Pseudouridylate synthase, 23S rRNA- or tRNA-specific
11133	GC_00000502	Sulfurovum_02	13450	20	20	1	J	Pseudouridylate synthase, 23S rRNA- or tRNA-specific
11134	GC_00000502	Sulfurovum_03	13405	20	20	1	J	Pseudouridylate synthase, 23S rRNA- or tRNA-specific
11135	GC_00000502	Sulfurovum_04	40613	20	20	1	J	Pseudouridylate synthase, 23S rRNA- or tRNA-specific
11136	GC_00000502	Sulfurovum_05	24431	20	20	1	J	Pseudouridylate synthase, 23S rRNA- or tRNA-specific
11137	GC_00000502	Sulfurovum_06	27439	20	20	1	J	Pseudouridylate synthase, 23S rRNA- or tRNA-specific
11138	GC_00000502	Sulfurovum_07	20153	20	20	1	J	Pseudouridylate synthase, 23S rRNA- or tRNA-specific
11139	GC_00000502	Sulfurovum_08	29952	20	20	1	J	Pseudouridylate synthase, 23S rRNA- or tRNA-specific
11140	GC_00000502	Sulfurovum_09	7916	20	20	1	J	Pseudouridylate synthase, 23S rRNA- or tRNA-specific
11141	GC_00000502	Sulfurovum_10	4592	20	20	1	J	Pseudouridylate synthase, 23S rRNA- or tRNA-specific
11142	GC_00000502	Sulfurovum_11	4372	20	20	1	J	Pseudouridylate synthase, 23S rRNA- or tRNA-specific
11143	GC_00000502	Sulfurovum_12	26153	20	20	1	J	Pseudouridylate synthase, 23S rRNA- or tRNA-specific
11144	GC_00000502	Sulfurovum_13	64942	20	20	1	J	Pseudouridylate synthase, 23S rRNA- or tRNA-specific
11145	GC_00000502	Sulfurovum_14	57199	20	20	1	J	Pseudouridylate synthase, 23S rRNA- or tRNA-specific
11146	GC_00000502	Sulfurovum_15	6609	20	20	1	J	Pseudouridylate synthase, 23S rRNA- or tRNA-specific
11147	GC_00000502	Sulfurovum_16	33206	20	20	1	J	Pseudouridylate synthase, 23S rRNA- or tRNA-specific
11148	GC_00000502	Sulfurovum_17	9072	20	20	1	J	Pseudouridylate synthase, 23S rRNA- or tRNA-specific
11149	GC_00000502	Sulfurovum_20	23228	20	20	1	J	Pseudouridylate synthase, 23S rRNA- or tRNA-specific
11150	GC_00000502	Sulfurovum_21	11106	20	20	1	J	Pseudouridylate synthase, 23S rRNA- or tRNA-specific
11151	GC_00000502	Sulfurovum_22	5759	20	20	1	J	Pseudouridylate synthase, 23S rRNA- or tRNA-specific
11192	GC_00000505	Sulfurovum_01	59373	19	20	2	J|T	Oligoribonuclease NrnB or cAMP/cGMP phosphodiesterase, DHH superfamily
11193	GC_00000505	Sulfurovum_01	68656	19	20	2	J|T	Oligoribonuclease NrnB or cAMP/cGMP phosphodiesterase, DHH superfamily
11194	GC_00000505	Sulfurovum_04	49229	19	20	2	T|J	Oligoribonuclease NrnB or cAMP/cGMP phosphodiesterase, DHH superfamily
11195	GC_00000505	Sulfurovum_05	22174	19	20	2	J|T	Oligoribonuclease NrnB or cAMP/cGMP phosphodiesterase, DHH superfamily
11196	GC_00000505	Sulfurovum_06	19110	19	20	2	T|J	Oligoribonuclease NrnB or cAMP/cGMP phosphodiesterase, DHH superfamily
11197	GC_00000505	Sulfurovum_07	15955	19	20	2	J|T	Oligoribonuclease NrnB or cAMP/cGMP phosphodiesterase, DHH superfamily
11198	GC_00000505	Sulfurovum_08	16541	19	20	2	J|T	Oligoribonuclease NrnB or cAMP/cGMP phosphodiesterase, DHH superfamily
11199	GC_00000505	Sulfurovum_09	15443	19	20	2	J|T	Oligoribonuclease NrnB or cAMP/cGMP phosphodiesterase, DHH superfamily
11200	GC_00000505	Sulfurovum_10	4374	19	20	2	T|J	Oligoribonuclease NrnB or cAMP/cGMP phosphodiesterase, DHH superfamily
11201	GC_00000505	Sulfurovum_12	36435	19	20	2	J|T	Oligoribonuclease NrnB or cAMP/cGMP phosphodiesterase, DHH superfamily
11202	GC_00000505	Sulfurovum_13	37223	19	20	2	J|T	Oligoribonuclease NrnB or cAMP/cGMP phosphodiesterase, DHH superfamily
11203	GC_00000505	Sulfurovum_14	44958	19	20	2	T|J	Oligoribonuclease NrnB or cAMP/cGMP phosphodiesterase, DHH superfamily
11204	GC_00000505	Sulfurovum_15	7452	19	20	2	T|J	Oligoribonuclease NrnB or cAMP/cGMP phosphodiesterase, DHH superfamily
11205	GC_00000505	Sulfurovum_16	47568	19	20	2	T|J	Oligoribonuclease NrnB or cAMP/cGMP phosphodiesterase, DHH superfamily
11206	GC_00000505	Sulfurovum_17	20331	19	20	2	T|J	Oligoribonuclease NrnB or cAMP/cGMP phosphodiesterase, DHH superfamily
11207	GC_00000505	Sulfurovum_18	91360	19	20	2	T|J	Oligoribonuclease NrnB or cAMP/cGMP phosphodiesterase, DHH superfamily
11208	GC_00000505	Sulfurovum_19	13985	19	20	2	J|T	Oligoribonuclease NrnB or cAMP/cGMP phosphodiesterase, DHH superfamily
11209	GC_00000505	Sulfurovum_20	24306	19	20	2	J|T	Oligoribonuclease NrnB or cAMP/cGMP phosphodiesterase, DHH superfamily
11210	GC_00000505	Sulfurovum_21	17081	19	20	2	T|J	Oligoribonuclease NrnB or cAMP/cGMP phosphodiesterase, DHH superfamily
11211	GC_00000505	Sulfurovum_22	18014	19	20	2	T|J	Oligoribonuclease NrnB or cAMP/cGMP phosphodiesterase, DHH superfamily
11332	GC_00000512	Sulfurovum_01	50259	20	20	1	J	Ribosomal protein L15
11333	GC_00000512	Sulfurovum_02	1052	20	20	1	J	Ribosomal protein L15
11334	GC_00000512	Sulfurovum_03	49654	20	20	1	J	Ribosomal protein L15
11335	GC_00000512	Sulfurovum_04	62191	20	20	1	J	Ribosomal protein L15
11336	GC_00000512	Sulfurovum_05	7464	20	20	1	J	Ribosomal protein L15
11337	GC_00000512	Sulfurovum_06	10934	20	20	1	J	Ribosomal protein L15
11338	GC_00000512	Sulfurovum_08	48068	20	20	1	J	Ribosomal protein L15
11339	GC_00000512	Sulfurovum_09	4554	20	20	1	J	Ribosomal protein L15
11340	GC_00000512	Sulfurovum_10	795	20	20	1	J	Ribosomal protein L15
11341	GC_00000512	Sulfurovum_11	7140	20	20	1	J	Ribosomal protein L15
11342	GC_00000512	Sulfurovum_12	32862	20	20	1	J	Ribosomal protein L15
11343	GC_00000512	Sulfurovum_13	43742	20	20	1	J	Ribosomal protein L15
11344	GC_00000512	Sulfurovum_14	29564	20	20	1	J	Ribosomal protein L15
11345	GC_00000512	Sulfurovum_15	87648	20	20	1	J	Ribosomal protein L15
11346	GC_00000512	Sulfurovum_16	108006	20	20	1	J	Ribosomal protein L15
[truncated: 1,012 more rows]

## Sheet: B
Supplementary Data B. COG function enrichment in low- and high-frequency genes. All genes found in at least 15 MAGs with J category (translation) function (A) and singleton genes (B) with M category (membrane/cell wall biosynthesis) are listed along with their coresponding functions.
Unique ID	Gene Cluster	MAG	Gene Callers ID	Number of MAGs	Number of Genes	Maximum Paralogs	Category	Function
29583	GC_00002631	Sulfurovum_14	47933	1	3	3	M	dTDP-4-amino-4,6-dideoxygalactose transaminase
29584	GC_00002631	Sulfurovum_14	33456	1	3	3	M	dTDP-4-amino-4,6-dideoxygalactose transaminase
29585	GC_00002631	Sulfurovum_14	33459	1	3	3	M	dTDP-4-amino-4,6-dideoxygalactose transaminase
30078	GC_00002796	Sulfurovum_03	38037	1	3	3	M	Opacity protein and related surface antigens
30079	GC_00002796	Sulfurovum_03	88567	1	3	3	M	Opacity protein and related surface antigens
31206	GC_00003267	Sulfurovum_13	169279	1	2	2	M	Lipopolysaccharide export system protein LptA
31746	GC_00003537	Sulfurovum_14	104456	1	2	2	M	Nucleoside-diphosphate-sugar epimerase
31747	GC_00003537	Sulfurovum_14	104459	1	2	2	M	Nucleoside-diphosphate-sugar epimerase
31925	GC_00003626	Sulfurovum_20	20058	1	2	2	M	Outer membrane protein OmpA and related peptidoglycan-associated (lipo)proteins
32022	GC_00003675	Sulfurovum_07	15878	1	2	2	M	UDP-N-acetyl-D-mannosaminuronic acid transferase, WecB/TagA/CpsF family
32023	GC_00003675	Sulfurovum_07	27701	1	2	2	M	UDP-N-acetyl-D-mannosaminuronic acid transferase, WecB/TagA/CpsF family
32078	GC_00003703	Sulfurovum_12	143809	1	2	2	M	Soluble lytic murein transglycosylase and related regulatory proteins (some contain LysM/invasin domains)|LysM repeat
32079	GC_00003703	Sulfurovum_12	91070	1	2	2	M	Soluble lytic murein transglycosylase and related regulatory proteins (some contain LysM/invasin domains)|LysM repeat
32161	GC_00003744	Sulfurovum_20	17598	1	2	2	M	Opacity protein and related surface antigens
32184	GC_00003756	Sulfurovum_14	106969	1	2	2	M	Membrane protein involved in the export of O-antigen and teichoic acid
32666	GC_00003997	Sulfurovum_18	121783	1	2	2	M	Glycosyltransferase involved in cell wall bisynthesis
32667	GC_00003997	Sulfurovum_18	120570	1	2	2	M	Glycosyltransferase involved in cell wall bisynthesis
32748	GC_00004038	Sulfurovum_20	2523	1	2	2	M	Glycosyltransferase involved in cell wall bisynthesis
32749	GC_00004038	Sulfurovum_20	11819	1	2	2	M	Glycosyltransferase involved in cell wall bisynthesis
33000	GC_00004164	Sulfurovum_08	4651	1	2	2	M	Opacity protein and related surface antigens
33001	GC_00004164	Sulfurovum_08	4652	1	2	2	M	Opacity protein and related surface antigens
33070	GC_00004213	Sulfurovum_03	46569	1	1	1	M	Cell wall-associated hydrolase, NlpC family|LysM repeat|LysM repeat|LysM repeat|LysM repeat
33071	GC_00004214	Sulfurovum_12	77578	1	1	1	M	Opacity protein and related surface antigens
33076	GC_00004219	Sulfurovum_10	11876	1	1	1	M	Small-conductance mechanosensitive channel
33103	GC_00004246	Sulfurovum_20	25852	1	1	1	M	Glycosyltransferase involved in cell wall bisynthesis
33162	GC_00004305	Sulfurovum_20	2531	1	1	1	M|G	Peptidoglycan/xylan/chitin deacetylase, PgdA/CDA1 family
33164	GC_00004307	Sulfurovum_15	17054	1	1	1	M	Glycosyltransferase involved in cell wall bisynthesis|UDP-N-acetylglucosamine:LPS N-acetylglucosamine transferase
33168	GC_00004311	Sulfurovum_08	30069	1	1	1	M|I	CDP-glycerol glycerophosphotransferase, TagB/SpsB family
33181	GC_00004324	Sulfurovum_07	44802	1	1	1	M|D	Chromosome partitioning ATPase, Mrp family, contains Fe-S cluster|Uncharacterized protein involved in exopolysaccharide biosynthesis
33203	GC_00004346	Sulfurovum_01	24189	1	1	1	M	Glycosyltransferase involved in cell wall bisynthesis
33218	GC_00004361	Sulfurovum_15	40162	1	1	1	M	Glycosyltransferase involved in cell wall bisynthesis
33230	GC_00004373	Sulfurovum_22	14231	1	1	1	M	Opacity protein and related surface antigens
33232	GC_00004375	Sulfurovum_12	58317	1	1	1	M|R	Opacity protein and related surface antigens|Uncharacterized conserved protein, contains LysM and FecR domains
33233	GC_00004376	Sulfurovum_13	99547	1	1	1	M	D-alanyl-lipoteichoic acid acyltransferase DltB, MBOAT superfamily
33241	GC_00004384	Sulfurovum_06	14268	1	1	1	M|J	NDP-sugar pyrophosphorylase, includes eIF-2Bgamma, eIF-2Bepsilon, and LPS biosynthesis proteins
33251	GC_00004394	Sulfurovum_08	5542	1	1	1	M	Glycosyltransferase involved in cell wall bisynthesis
33264	GC_00004407	Sulfurovum_02	4007	1	1	1	M	Glycosyltransferase involved in cell wall bisynthesis
33277	GC_00004420	Sulfurovum_08	4990	1	1	1	M	Outer membrane protein TolC
33289	GC_00004432	Sulfurovum_07	28724	1	1	1	M|I	CDP-glycerol glycerophosphotransferase, TagB/SpsB family
33320	GC_00004463	Sulfurovum_12	95310	1	1	1	M|S	ABC-type transporter Mla maintaining outer membrane lipid asymmetry, periplasmic component MlaD|Paraquat-inducible protein B
33330	GC_00004473	Sulfurovum_01	56113	1	1	1	U|M	Periplasmic component of the Tol biopolymer transport system|Outer membrane protein OmpA and related peptidoglycan-associated (lipo)proteins
33342	GC_00004485	Sulfurovum_01	87541	1	1	1	M	dTDP-4-dehydrorhamnose 3,5-epimerase or related enzyme
33351	GC_00004494	Sulfurovum_14	54995	1	1	1	M	Membrane protein involved in the export of O-antigen and teichoic acid
33367	GC_00004510	Sulfurovum_18	95290	1	1	1	M	Peptidoglycan/LPS O-acetylase OafA/YrhL, contains acyltransferase and SGNH-hydrolase domains
33395	GC_00004538	Sulfurovum_12	48813	1	1	1	M	Outer membrane protein assembly factor BamA
33434	GC_00004577	Sulfurovum_08	19389	1	1	1	M	UDP-N-acetylglucosamine 2-epimerase
33450	GC_00004593	Sulfurovum_14	107593	1	1	1	M	Peptidoglycan/LPS O-acetylase OafA/YrhL, contains acyltransferase and SGNH-hydrolase domains
33474	GC_00004617	Sulfurovum_07	38109	1	1	1	M	UDP-N-acetyl-D-mannosaminuronate dehydrogenase
33500	GC_00004643	Sulfurovum_12	6466	1	1	1	M	Small-conductance mechanosensitive channel
33505	GC_00004648	Sulfurovum_03	20487	1	1	1	M	Phosphoglycerol transferase MdoB or a related enzyme of AlkP superfamily
33530	GC_00004673	Sulfurovum_13	25016	1	1	1	M	Outer membrane protein (porin)
33540	GC_00004683	Sulfurovum_12	66490	1	1	1	M	Periplasmic protein involved in polysaccharide export, contains SLBB domain of the beta-grasp fold
33547	GC_00004690	Sulfurovum_21	35603	1	1	1	M	Sialic acid synthase SpsE, contains C-terminal SAF domain
33549	GC_00004692	Sulfurovum_15	17049	1	1	1	M	Glycosyltransferase involved in cell wall bisynthesis
33588	GC_00004731	Sulfurovum_15	40167	1	1	1	M	Glycosyltransferase involved in cell wall bisynthesis
33603	GC_00004746	Sulfurovum_15	76856	1	1	1	S|M	LysM repeat|LysM repeat|3D (Asp-Asp-Asp) domain
33608	GC_00004751	Sulfurovum_07	44800	1	1	1	M|O	NDP-sugar epimerase, includes UDP-GlcNAc-inverting 4,6-dehydratase FlaA1 and capsular polysaccharide biosynthesis protein EpsC|Sugar transferase involved in LPS biosynthesis (colanic, teichoic acid)
33613	GC_00004756	Sulfurovum_08	19386	1	1	1	M	Glycosyltransferase involved in cell wall bisynthesis
33617	GC_00004760	Sulfurovum_13	55951	1	1	1	G|M	Glycogen synthase|Glycosyltransferase involved in cell wall bisynthesis
33632	GC_00004775	Sulfurovum_07	39082	1	1	1	S|M|I	Acyl-CoA thioesterase FadM|Uncharacterized membrane protein|Outer membrane protein OmpA and related peptidoglycan-associated (lipo)proteins|Opacity protein and related surface antigens
33646	GC_00004789	Sulfurovum_07	27702	1	1	1	M|G	Peptidoglycan/xylan/chitin deacetylase, PgdA/CDA1 family
33655	GC_00004798	Sulfurovum_12	92965	1	1	1	M	Lipoprotein-anchoring transpeptidase ErfK/SrfK|Peptidoglycan-binding (PGRP) domain of peptidoglycan hydrolases
33660	GC_00004803	Sulfurovum_13	23626	1	1	1	M	Membrane protein involved in the export of O-antigen and teichoic acid
33687	GC_00004830	Sulfurovum_07	33845	1	1	1	M	Opacity protein and related surface antigens
33691	GC_00004834	Sulfurovum_07	24741	1	1	1	M	ABC-type transporter Mla maintaining outer membrane lipid asymmetry, lipoprotein component MlaA
33696	GC_00004839	Sulfurovum_14	39704	1	1	1	J|R|M	Acetyltransferase (isoleucine patch superfamily)|NDP-sugar pyrophosphorylase, includes eIF-2Bgamma, eIF-2Bepsilon, and LPS biosynthesis proteins
33708	GC_00004851	Sulfurovum_14	17331	1	1	1	M	Glycosyltransferase involved in cell wall bisynthesis
33712	GC_00004855	Sulfurovum_07	25269	1	1	1	M	Uncharacterized protein involved in exopolysaccharide biosynthesis
33730	GC_00004873	Sulfurovum_05	38698	1	1	1	S|M	ABC-type transporter Mla maintaining outer membrane lipid asymmetry, periplasmic component MlaD|Paraquat-inducible protein B
33740	GC_00004883	Sulfurovum_13	19433	1	1	1	M	UDP-N-acetylmuramyl pentapeptide phosphotransferase/UDP-N-acetylglucosamine-1-phosphate transferase
33754	GC_00004897	Sulfurovum_01	22884	1	1	1	M	Outer membrane protein TolC
33763	GC_00004906	Sulfurovum_07	34143	1	1	1	M|C	Heme/copper-type cytochrome/quinol oxidase, subunit 2|Outer membrane protein OmpA and related peptidoglycan-associated (lipo)proteins
33765	GC_00004908	Sulfurovum_03	85663	1	1	1	M|G	Peptidoglycan/xylan/chitin deacetylase, PgdA/CDA1 family
33769	GC_00004912	Sulfurovum_17	47430	1	1	1	M	Lipoprotein-anchoring transpeptidase ErfK/SrfK
33775	GC_00004918	Sulfurovum_08	4876	1	1	1	M	ABC-type lipoprotein export system, ATPase component
33787	GC_00004930	Sulfurovum_08	5739	1	1	1	M	Murein L,D-transpeptidase YcbB/YkuD
33844	GC_00004987	Sulfurovum_14	48052	1	1	1	M	Cell wall-associated hydrolase, NlpC family|LysM repeat
33866	GC_00005009	Sulfurovum_14	69714	1	1	1	M	Glycosyltransferase involved in cell wall bisynthesis
33905	GC_00005048	Sulfurovum_22	9161	1	1	1	M	Membrane protein involved in the export of O-antigen and teichoic acid
33924	GC_00005067	Sulfurovum_03	23327	1	1	1	M	Nucleoside-diphosphate-sugar epimerase
33940	GC_00005083	Sulfurovum_22	17795	1	1	1	M	O-antigen ligase
33943	GC_00005086	Sulfurovum_07	30627	1	1	1	M	dTDP-4-amino-4,6-dideoxygalactose transaminase
33948	GC_00005091	Sulfurovum_20	14131	1	1	1	M	Outer membrane protein OmpA and related peptidoglycan-associated (lipo)proteins|Opacity protein and related surface antigens
33951	GC_00005094	Sulfurovum_22	27192	1	1	1	M	Glycosyltransferase involved in cell wall bisynthesis
33952	GC_00005095	Sulfurovum_13	5453	1	1	1	M	Glycosyltransferase involved in cell wall bisynthesis|Glycosyltransferase involved in cell wall bisynthesis|Glycosyltransferase involved in cell wall bisynthesis
33975	GC_00005118	Sulfurovum_12	123616	1	1	1	M	Uncharacterized protein involved in outer membrane biogenesis
33988	GC_00005131	Sulfurovum_15	87839	1	1	1	M	CMP-N-acetylneuraminic acid synthetase
33989	GC_00005132	Sulfurovum_06	24926	1	1	1	M	Uncharacterized protein involved in outer membrane biogenesis
33990	GC_00005133	Sulfurovum_02	51452	1	1	1	M	Soluble lytic murein transglycosylase and related regulatory proteins (some contain LysM/invasin domains)
33993	GC_00005136	Sulfurovum_13	21370	1	1	1	G|M	Peptidoglycan/xylan/chitin deacetylase, PgdA/CDA1 family
34006	GC_00005149	Sulfurovum_12	75848	1	1	1	G|M	Peptidoglycan/xylan/chitin deacetylase, PgdA/CDA1 family
34020	GC_00005163	Sulfurovum_06	35944	1	1	1	M	Lipopolysaccharide export system protein LptA
34041	GC_00005184	Sulfurovum_12	10468	1	1	1	M	Lipoprotein-anchoring transpeptidase ErfK/SrfK|Peptidoglycan-binding (PGRP) domain of peptidoglycan hydrolases
34043	GC_00005186	Sulfurovum_14	104462	1	1	1	M	Nucleoside-diphosphate-sugar epimerase
34047	GC_00005190	Sulfurovum_08	19390	1	1	1	M	Glycosyltransferase involved in cell wall bisynthesis
34051	GC_00005194	Sulfurovum_14	66444	1	1	1	M	Glycosyltransferase involved in cell wall bisynthesis
34060	GC_00005203	Sulfurovum_15	20693	1	1	1	M	Polysaccharide pyruvyl transferase family protein WcaK
34095	GC_00005238	Sulfurovum_21	20334	1	1	1	M	Glycosyltransferase involved in cell wall bisynthesis
34097	GC_00005240	Sulfurovum_07	41085	1	1	1	M	Glycosyltransferase involved in cell wall bisynthesis
34102	GC_00005245	Sulfurovum_20	5159	1	1	1	M	Outer membrane murein-binding lipoprotein Lpp
34107	GC_00005250	Sulfurovum_06	9482	1	1	1	M	Rare lipoprotein A, peptidoglycan hydrolase digesting "naked" glycans, contains C-terminal SPOR domain
34133	GC_00005276	Sulfurovum_14	20206	1	1	1	M	Nucleoside-diphosphate-sugar epimerase
34155	GC_00005298	Sulfurovum_15	87521	1	1	1	M	Outer membrane protein TolC
34184	GC_00005327	Sulfurovum_20	11721	1	1	1	M	Glycosyltransferase involved in cell wall bisynthesis|Glycosyltransferase involved in cell wall bisynthesis
34199	GC_00005342	Sulfurovum_15	85072	1	1	1	G|M	ABC-type polysaccharide/polyol phosphate transport system, ATPase component
34258	GC_00005401	Sulfurovum_08	4125	1	1	1	M	Glycosyltransferase involved in cell wall bisynthesis
34284	GC_00005427	Sulfurovum_14	17330	1	1	1	M	Nucleoside-diphosphate-sugar epimerase|dTDP-4-dehydrorhamnose 3,5-epimerase or related enzyme
34285	GC_00005428	Sulfurovum_01	24188	1	1	1	M	Glycosyltransferase involved in cell wall bisynthesis
34293	GC_00005436	Sulfurovum_07	15880	1	1	1	M	Glycosyltransferase involved in cell wall bisynthesis
34296	GC_00005439	Sulfurovum_14	39749	1	1	1	M	Cell wall assembly regulator SMI1
34299	GC_00005442	Sulfurovum_02	46387	1	1	1	M	Glycosyltransferase involved in cell wall bisynthesis
34320	GC_00005463	Sulfurovum_07	42588	1	1	1	M|D|X|P	Multicopper oxidase with three cupredoxin domains (includes cell division protein FtsP and spore coat protein CotA)|Phage-related protein, tail component|Phage-related protein, tail component
34325	GC_00005468	Sulfurovum_12	75711	1	1	1	M|S	LysM repeat|LysM repeat|3D (Asp-Asp-Asp) domain
34358	GC_00005501	Sulfurovum_13	131935	1	1	1	M	Outer membrane protein assembly factor BamB, contains PQQ-like beta-propeller repeat
34367	GC_00005510	Sulfurovum_06	9463	1	1	1	M	Sugar transferase involved in LPS biosynthesis (colanic, teichoic acid)
34376	GC_00005519	Sulfurovum_20	9916	1	1	1	M	N-acetylmuramoyl-L-alanine amidase
34385	GC_00005528	Sulfurovum_12	21108	1	1	1	M	Acyl-[acyl carrier protein]--UDP-N-acetylglucosamine O-acyltransferase
34397	GC_00005540	Sulfurovum_01	82274	1	1	1	M	CMP-2-keto-3-deoxyoctulosonic acid synthetase
34400	GC_00005543	Sulfurovum_20	25383	1	1	1	M	Lipoprotein-anchoring transpeptidase ErfK/SrfK
34445	GC_00005588	Sulfurovum_12	67819	1	1	1	M	Cell wall-associated hydrolase, NlpC family
34466	GC_00005609	Sulfurovum_18	103114	1	1	1	M	Membrane protein involved in the export of O-antigen and teichoic acid
34467	GC_00005610	Sulfurovum_07	31487	1	1	1	M	Outer membrane lipoprotein LpoB, binds and activates PBP1b
34487	GC_00005630	Sulfurovum_02	6141	1	1	1	M	Cell wall-associated hydrolase, NlpC family
34515	GC_00005658	Sulfurovum_12	121549	1	1	1	M	Murein L,D-transpeptidase YcbB/YkuD
34519	GC_00005662	Sulfurovum_08	4126	1	1	1	M	Polysaccharide pyruvyl transferase family protein WcaK
34527	GC_00005670	Sulfurovum_20	7492	1	1	1	M	Outer membrane protein TolC
34565	GC_00005708	Sulfurovum_15	85071	1	1	1	G|M	ABC-type polysaccharide/polyol phosphate export permease
34574	GC_00005717	Sulfurovum_15	87838	1	1	1	M	UDP-N-acetylglucosamine 2-epimerase
34579	GC_00005722	Sulfurovum_01	24181	1	1	1	M	dTDP-4-amino-4,6-dideoxygalactose transaminase
34580	GC_00005723	Sulfurovum_06	26700	1	1	1	M	dTDP-4-amino-4,6-dideoxygalactose transaminase
34642	GC_00005785	Sulfurovum_07	25561	1	1	1	M|R	Secreted protein containing bacterial Ig-like domain and vWFA domain|Outer membrane protein OmpA and related peptidoglycan-associated (lipo)proteins
34656	GC_00005799	Sulfurovum_02	15880	1	1	1	M	Periplasmic protein TonB, links inner and outer membranes
34660	GC_00005803	Sulfurovum_06	36826	1	1	1	M|T	cAMP-binding domain of CRP or a regulatory subunit of cAMP-dependent protein kinases|Small-conductance mechanosensitive channel
34669	GC_00005812	Sulfurovum_07	25479	1	1	1	M	Peptidoglycan-binding (PGRP) domain of peptidoglycan hydrolases
34675	GC_00005818	Sulfurovum_17	119357	1	1	1	P|M	Outer membrane protein TolC|Cu/Ag efflux pump CusA
34689	GC_00005832	Sulfurovum_06	57761	1	1	1	M	ABC-type transporter Mla maintaining outer membrane lipid asymmetry, periplasmic component MlaD
34694	GC_00005837	Sulfurovum_14	66258	1	1	1	M	O-antigen ligase
34704	GC_00005847	Sulfurovum_03	80286	1	1	1	M	Peptidoglycan/LPS O-acetylase OafA/YrhL, contains acyltransferase and SGNH-hydrolase domains
34713	GC_00005856	Sulfurovum_03	20290	1	1	1	M|G|T	Ankyrin repeat|Peptidoglycan/xylan/chitin deacetylase, PgdA/CDA1 family
34720	GC_00005863	Sulfurovum_08	10945	1	1	1	M|G	Peptidoglycan/xylan/chitin deacetylase, PgdA/CDA1 family
34725	GC_00005868	Sulfurovum_14	73905	1	1	1	M	Glycosyltransferase involved in cell wall bisynthesis
34732	GC_00005875	Sulfurovum_08	5543	1	1	1	M	Glycosyltransferase involved in cell wall bisynthesis
34752	GC_00005895	Sulfurovum_14	39708	1	1	1	M	Membrane protein involved in the export of O-antigen and teichoic acid
34777	GC_00005920	Sulfurovum_17	23349	1	1	1	M	Opacity protein and related surface antigens
34782	GC_00005925	Sulfurovum_12	53964	1	1	1	M	Murein DD-endopeptidase MepM and murein hydrolase activator NlpD, contain LysM domain
34783	GC_00005926	Sulfurovum_16	89058	1	1	1	G|M	Peptidoglycan/xylan/chitin deacetylase, PgdA/CDA1 family
34790	GC_00005933	Sulfurovum_08	4653	1	1	1	M	Small-conductance mechanosensitive channel
34792	GC_00005935	Sulfurovum_07	15882	1	1	1	M	Membrane protein involved in the export of O-antigen and teichoic acid
34798	GC_00005941	Sulfurovum_20	6182	1	1	1	D|T|M	AAA+-type ATPase, SpoVK/Ycf46/Vps4 family|AAA+-type ATPase, SpoVK/Ycf46/Vps4 family
34808	GC_00005951	Sulfurovum_12	7669	1	1	1	M|N	Lipopolysaccharide export LptBFGC system, permease protein LptF
34809	GC_00005952	Sulfurovum_20	22941	1	1	1	M	Outer membrane protein OmpA and related peptidoglycan-associated (lipo)proteins
34817	GC_00005960	Sulfurovum_22	17798	1	1	1	M	Glycosyltransferase involved in cell wall bisynthesis
34822	GC_00005965	Sulfurovum_07	45432	1	1	1	M	Membrane-bound lytic murein transglycosylase B|Peptidoglycan-binding (PGRP) domain of peptidoglycan hydrolases
34847	GC_00005990	Sulfurovum_12	142577	1	1	1	M	Outer membrane protein OmpA and related peptidoglycan-associated (lipo)proteins
34854	GC_00005997	Sulfurovum_20	13865	1	1	1	M	Periplasmic protein TonB, links inner and outer membranes
34869	GC_00006012	Sulfurovum_08	19385	1	1	1	M	Glycosyltransferase involved in cell wall bisynthesis
34871	GC_00006014	Sulfurovum_03	59707	1	1	1	M|R	Penicillin V acylase or related amidase, Ntn superfamily
34900	GC_00006043	Sulfurovum_13	55952	1	1	1	M|I	CDP-glycerol glycerophosphotransferase, TagB/SpsB family
34913	GC_00006056	Sulfurovum_08	5540	1	1	1	M	Glycosyltransferase involved in cell wall bisynthesis
34962	GC_00006105	Sulfurovum_18	103010	1	1	1	M	Glycosyltransferase involved in cell wall bisynthesis
34964	GC_00006107	Sulfurovum_06	34451	1	1	1	S|M	LysM repeat|LysM repeat|3D (Asp-Asp-Asp) domain
34971	GC_00006114	Sulfurovum_21	39233	1	1	1	M	Opacity protein and related surface antigens
34977	GC_00006120	Sulfurovum_15	15904	1	1	1	M	Outer membrane protein assembly factor BamB, contains PQQ-like beta-propeller repeat
34987	GC_00006130	Sulfurovum_08	5536	1	1	1	M	dTDP-4-dehydrorhamnose reductase
34998	GC_00006141	Sulfurovum_06	21741	1	1	1	M	Murein DD-endopeptidase MepM and murein hydrolase activator NlpD, contain LysM domain
35010	GC_00006153	Sulfurovum_22	40112	1	1	1	M	UDP-N-acetylglucosamine 2-epimerase
35026	GC_00006169	Sulfurovum_13	41236	1	1	1	M	Peptidoglycan/LPS O-acetylase OafA/YrhL, contains acyltransferase and SGNH-hydrolase domains
35044	GC_00006187	Sulfurovum_12	83985	1	1	1	M|V	Multidrug efflux pump subunit AcrA (membrane-fusion protein)
35073	GC_00006216	Sulfurovum_12	84732	1	1	1	M	dTDP-4-amino-4,6-dideoxygalactose transaminase
35075	GC_00006218	Sulfurovum_02	19975	1	1	1	M	Cell wall-associated hydrolase, NlpC family
35123	GC_00006266	Sulfurovum_06	18473	1	1	1	S|M	ABC-type transporter Mla maintaining outer membrane lipid asymmetry, periplasmic component MlaD|Paraquat-inducible protein B
35201	GC_00006344	Sulfurovum_15	98667	1	1	1	M	Glycosyltransferase involved in cell wall bisynthesis
35215	GC_00006358	Sulfurovum_01	40326	1	1	1	M	UDP-N-acetyl-D-mannosaminuronic acid transferase, WecB/TagA/CpsF family
35257	GC_00006400	Sulfurovum_13	5416	1	1	1	M	Rare lipoprotein A, peptidoglycan hydrolase digesting "naked" glycans, contains C-terminal SPOR domain|LysM repeat
35261	GC_00006404	Sulfurovum_08	4128	1	1	1	M	Membrane protein involved in the export of O-antigen and teichoic acid
35301	GC_00006444	Sulfurovum_18	120568	1	1	1	M	Mannosyltransferase OCH1 or related enzyme
35312	GC_00006455	Sulfurovum_08	10534	1	1	1	M	UDP-N-acetylmuramyl pentapeptide phosphotransferase/UDP-N-acetylglucosamine-1-phosphate transferase
35341	GC_00006484	Sulfurovum_22	25412	1	1	1	M	Glycosyltransferase involved in cell wall bisynthesis
35342	GC_00006485	Sulfurovum_22	18113	1	1	1	D|M	Chromosome partitioning ATPase, Mrp family, contains Fe-S cluster|Uncharacterized protein involved in exopolysaccharide biosynthesis
35400	GC_00006543	Sulfurovum_14	39703	1	1	1	G|M	Glycogen synthase|Glycosyltransferase involved in cell wall bisynthesis
35405	GC_00006548	Sulfurovum_12	35901	1	1	1	M|D	Cell wall-associated hydrolase, NlpC family|Cell division protein FtsN
35420	GC_00006563	Sulfurovum_15	17051	1	1	1	M	Glycosyltransferase involved in cell wall bisynthesis
35439	GC_00006582	Sulfurovum_09	4576	1	1	1	M	Glycosyltransferase involved in cell wall bisynthesis
35450	GC_00006593	Sulfurovum_06	19964	1	1	1	M	D-alanyl-D-alanine carboxypeptidase
35467	GC_00006610	Sulfurovum_13	170488	1	1	1	M|D	Chromosome partitioning ATPase, Mrp family, contains Fe-S cluster|Uncharacterized protein involved in exopolysaccharide biosynthesis
35501	GC_00006644	Sulfurovum_08	44175	1	1	1	M	Capsule polysaccharide modification protein KpsS|Capsule polysaccharide modification protein KpsS
35518	GC_00006661	Sulfurovum_14	27557	1	1	1	J|M	NDP-sugar pyrophosphorylase, includes eIF-2Bgamma, eIF-2Bepsilon, and LPS biosynthesis proteins
35529	GC_00006672	Sulfurovum_20	14432	1	1	1	M|R	Glycosyltransferase involved in cell wall bisynthesis|Radical SAM superfamily enzyme, MoaA/NifB/PqqE/SkfB family
35531	GC_00006674	Sulfurovum_13	69678	1	1	1	M	Murein L,D-transpeptidase YafK
35534	GC_00006677	Sulfurovum_20	11814	1	1	1	D|M	Chromosome partitioning ATPase, Mrp family, contains Fe-S cluster|Uncharacterized protein involved in exopolysaccharide biosynthesis
35536	GC_00006679	Sulfurovum_01	25868	1	1	1	R|M	Penicillin V acylase or related amidase, Ntn superfamily
35542	GC_00006685	Sulfurovum_13	113625	1	1	1	M|U|W	Uncharacterized protein involved in outer membrane biogenesis|Uncharacterized protein involved in outer membrane biogenesis|Large exoprotein involved in heme utilization or adhesion|Autotransporter adhesin
35550	GC_00006693	Sulfurovum_13	74176	1	1	1	M	Phosphoglycerol transferase MdoB or a related enzyme of AlkP superfamily
35551	GC_00006694	Sulfurovum_15	40166	1	1	1	M	O-antigen ligase
35619	GC_00006762	Sulfurovum_13	18827	1	1	1	M	Glycosyltransferase involved in cell wall bisynthesis
35628	GC_00006771	Sulfurovum_10	4404	1	1	1	D|M	Chromosome partitioning ATPase, Mrp family, contains Fe-S cluster|Uncharacterized protein involved in exopolysaccharide biosynthesis
35633	GC_00006776	Sulfurovum_08	5547	1	1	1	M	ADP-heptose:LPS heptosyltransferase
35695	GC_00006838	Sulfurovum_08	4991	1	1	1	M|V	Multidrug efflux pump subunit AcrA (membrane-fusion protein)
35721	GC_00006864	Sulfurovum_03	10184	1	1	1	M|E	Peptidoglycan/LPS O-acetylase OafA/YrhL, contains acyltransferase and SGNH-hydrolase domains|Lysophospholipase L1 or related esterase
35734	GC_00006877	Sulfurovum_14	111005	1	1	1	M	Opacity protein and related surface antigens
35748	GC_00006891	Sulfurovum_01	26269	1	1	1	R|I|M	Tetratricopeptide (TPR) repeat|Glycosyltransferase involved in cell wall bisynthesis|CDP-glycerol glycerophosphotransferase, TagB/SpsB family
35749	GC_00006892	Sulfurovum_14	20194	1	1	1	M	Glycosyltransferase involved in cell wall bisynthesis
35754	GC_00006897	Sulfurovum_14	104864	1	1	1	M	Nucleoside-diphosphate-sugar epimerase
35756	GC_00006899	Sulfurovum_08	4850	1	1	1	M	Opacity protein and related surface antigens
35762	GC_00006905	Sulfurovum_14	69831	1	1	1	T|S|M	Serine/threonine protein kinase|Uncharacterized conserved protein|Outer membrane protein assembly factor BamB, contains PQQ-like beta-propeller repeat
35780	GC_00006923	Sulfurovum_08	18883	1	1	1	M	Polysaccharide pyruvyl transferase family protein WcaK
35790	GC_00006933	Sulfurovum_01	22883	1	1	1	M|V	Multidrug efflux pump subunit AcrA (membrane-fusion protein)
35794	GC_00006937	Sulfurovum_21	20331	1	1	1	M	Nucleoside-diphosphate-sugar epimerase
35804	GC_00006947	Sulfurovum_14	57510	1	1	1	M	Outer membrane protein OmpA and related peptidoglycan-associated (lipo)proteins
35814	GC_00006957	Sulfurovum_18	85199	1	1	1	M	Glycosyltransferase involved in cell wall bisynthesis
35840	GC_00006983	Sulfurovum_01	58937	1	1	1	M	Capsule polysaccharide export protein KpsC/LpsZ
35857	GC_00007000	Sulfurovum_20	20580	1	1	1	M	Phosphoethanolamine transferase for periplasmic glucans (OPG), alkaline phosphatase superfamily
35859	GC_00007002	Sulfurovum_08	6513	1	1	1	M	Opacity protein and related surface antigens
35880	GC_00007023	Sulfurovum_01	40515	1	1	1	M	Outer membrane protein OmpA and related peptidoglycan-associated (lipo)proteins
35883	GC_00007026	Sulfurovum_07	15876	1	1	1	M|G	Peptidoglycan/xylan/chitin deacetylase, PgdA/CDA1 family
35887	GC_00007030	Sulfurovum_03	85662	1	1	1	M	UDP-N-acetyl-D-mannosaminuronate dehydrogenase
35906	GC_00007049	Sulfurovum_12	84735	1	1	1	M	Glycosyltransferase involved in cell wall bisynthesis
35963	GC_00007106	Sulfurovum_03	53921	1	1	1	M	Glycosyltransferase involved in cell wall bisynthesis
35996	GC_00007139	Sulfurovum_15	40165	1	1	1	M	Glycosyltransferase involved in cell wall bisynthesis
36012	GC_00007155	Sulfurovum_14	56471	1	1	1	M	UDP-glucose 4-epimerase
36013	GC_00007156	Sulfurovum_13	55947	1	1	1	M|V	Multidrug efflux pump subunit AcrA (membrane-fusion protein)
36028	GC_00007171	Sulfurovum_12	40160	1	1	1	M	Murein L,D-transpeptidase YcbB/YkuD
36043	GC_00007186	Sulfurovum_07	36031	1	1	1	M|G	Peptidoglycan/xylan/chitin deacetylase, PgdA/CDA1 family
36045	GC_00007188	Sulfurovum_15	64011	1	1	1	M	Outer membrane protein (porin)
36048	GC_00007191	Sulfurovum_08	10537	1	1	1	M	Capsule polysaccharide modification protein KpsS
36066	GC_00007209	Sulfurovum_07	48949	1	1	1	M	Glycosyltransferase involved in cell wall bisynthesis
36100	GC_00007243	Sulfurovum_21	35602	1	1	1	M	Polysaccharide pyruvyl transferase family protein WcaK
36142	GC_00007285	Sulfurovum_07	18591	1	1	1	M|G	Glycerol-3-phosphate cytidylyltransferase, cytidylyltransferase family|2-Methylisocitrate lyase and related enzymes, PEP mutase family
36175	GC_00007318	Sulfurovum_15	87522	1	1	1	V|M	Multidrug efflux pump subunit AcrA (membrane-fusion protein)
36182	GC_00007325	Sulfurovum_17	115181	1	1	1	M	Accessory colonization factor AcfC, contains ABC-type periplasmic domain
36195	GC_00007338	Sulfurovum_12	43054	1	1	1	M	Murein L,D-transpeptidase YafK
36210	GC_00007353	Sulfurovum_20	24673	1	1	1	M	Glycosyltransferase involved in cell wall bisynthesis
36227	GC_00007370	Sulfurovum_22	13409	1	1	1	M	Outer membrane protein W
36231	GC_00007374	Sulfurovum_02	46385	1	1	1	M|G	ABC-type polysaccharide/polyol phosphate transport system, ATPase component
36236	GC_00007379	Sulfurovum_22	25414	1	1	1	M	Glycosyltransferase involved in cell wall bisynthesis
36250	GC_00007393	Sulfurovum_07	27703	1	1	1	M	Lipid II:glycine glycyltransferase (Peptidoglycan interpeptide bridge formation enzyme)
36296	GC_00007439	Sulfurovum_14	8022	1	1	1	D|M|P	Multicopper oxidase with three cupredoxin domains (includes cell division protein FtsP and spore coat protein CotA)
36300	GC_00007443	Sulfurovum_01	43254	1	1	1	M	Glycosyltransferase involved in cell wall bisynthesis
36305	GC_00007448	Sulfurovum_13	71656	1	1	1	M	Outer membrane protein OmpA and related peptidoglycan-associated (lipo)proteins
36309	GC_00007452	Sulfurovum_22	9163	1	1	1	M	Peptidoglycan/LPS O-acetylase OafA/YrhL, contains acyltransferase and SGNH-hydrolase domains
36310	GC_00007453	Sulfurovum_03	18423	1	1	1	M	Outer membrane protein OmpA and related peptidoglycan-associated (lipo)proteins
36325	GC_00007468	Sulfurovum_16	122931	1	1	1	M	D-alanyl-lipoteichoic acid acyltransferase DltB, MBOAT superfamily
36328	GC_00007471	Sulfurovum_01	71501	1	1	1	M	Rare lipoprotein A, peptidoglycan hydrolase digesting "naked" glycans, contains C-terminal SPOR domain
36341	GC_00007484	Sulfurovum_14	48209	1	1	1	M	Opacity protein and related surface antigens
36371	GC_00007514	Sulfurovum_14	47935	1	1	1	M	UDP-N-acetyl-D-mannosaminuronate dehydrogenase
36380	GC_00007523	Sulfurovum_09	13999	1	1	1	M	Lipoprotein-anchoring transpeptidase ErfK/SrfK|Peptidoglycan-binding (PGRP) domain of peptidoglycan hydrolases
36384	GC_00007527	Sulfurovum_07	36029	1	1	1	M	O-antigen ligase
36404	GC_00007547	Sulfurovum_14	39705	1	1	1	M	Glycosyltransferase involved in cell wall bisynthesis
36410	GC_00007553	Sulfurovum_02	49485	1	1	1	M|I	Glycosyltransferase involved in cell wall bisynthesis|Putative flippase GtrA (transmembrane translocase of bactoprenol-linked glucose)
36425	GC_00007568	Sulfurovum_15	40164	1	1	1	M	Glycosyltransferase involved in cell wall bisynthesis
36449	GC_00007592	Sulfurovum_18	120438	1	1	1	I|M	CDP-glycerol glycerophosphotransferase, TagB/SpsB family
36471	GC_00007614	Sulfurovum_02	45429	1	1	1	M	Opacity protein and related surface antigens
36504	GC_00007647	Sulfurovum_13	5452	1	1	1	G|M	ABC-type polysaccharide/polyol phosphate transport system, ATPase component
36516	GC_00007659	Sulfurovum_07	44776	1	1	1	M|D	Chromosome partitioning ATPase, Mrp family, contains Fe-S cluster|Uncharacterized protein involved in exopolysaccharide biosynthesis
36524	GC_00007667	Sulfurovum_08	19388	1	1	1	M	Nucleoside-diphosphate-sugar epimerase|dTDP-4-dehydrorhamnose 3,5-epimerase or related enzyme
36546	GC_00007689	Sulfurovum_12	91612	1	1	1	M	LPS assembly outer membrane protein LptD (organic solvent tolerance protein OstA)
36550	GC_00007693	Sulfurovum_08	44176	1	1	1	M	Glycosyltransferase involved in cell wall bisynthesis
36555	GC_00007698	Sulfurovum_08	4874	1	1	1	M|V	Multidrug efflux pump subunit AcrA (membrane-fusion protein)
36573	GC_00007716	Sulfurovum_20	13682	1	1	1	S|M|G	Peptidoglycan/xylan/chitin deacetylase, PgdA/CDA1 family|PKD repeat
36581	GC_00007724	Sulfurovum_22	19794	1	1	1	M	Peptidoglycan/LPS O-acetylase OafA/YrhL, contains acyltransferase and SGNH-hydrolase domains
36633	GC_00007776	Sulfurovum_14	20197	1	1	1	G|M	Peptidoglycan/xylan/chitin deacetylase, PgdA/CDA1 family
36635	GC_00007778	Sulfurovum_06	12644	1	1	1	V|M	Multidrug efflux pump subunit AcrA (membrane-fusion protein)
36650	GC_00007793	Sulfurovum_14	69832	1	1	1	D|T|M	AAA+-type ATPase, SpoVK/Ycf46/Vps4 family
36653	GC_00007796	Sulfurovum_12	51072	1	1	1	M	ABC-type transporter Mla maintaining outer membrane lipid asymmetry, periplasmic component MlaD
36658	GC_00007801	Sulfurovum_06	37507	1	1	1	M	Outer membrane protein OmpA and related peptidoglycan-associated (lipo)proteins
36662	GC_00007805	Sulfurovum_06	38190	1	1	1	N|M	Lipopolysaccharide export LptBFGC system, permease protein LptF
36673	GC_00007816	Sulfurovum_12	84730	1	1	1	M	Nucleoside-diphosphate-sugar epimerase
36726	GC_00007869	Sulfurovum_07	31486	1	1	1	M	Outer membrane lipoprotein LpoB, binds and activates PBP1b
36763	GC_00007906	Sulfurovum_13	23620	1	1	1	M	UDP-N-acetyl-D-mannosaminuronic acid transferase, WecB/TagA/CpsF family
36796	GC_00007939	Sulfurovum_21	20442	1	1	1	D|M	Chromosome segregation ATPase|Outer membrane protein OmpA and related peptidoglycan-associated (lipo)proteins
36799	GC_00007942	Sulfurovum_13	5451	1	1	1	G|M	ABC-type polysaccharide/polyol phosphate export permease
36805	GC_00007948	Sulfurovum_13	8834	1	1	1	M|D	Chromosome partitioning ATPase, Mrp family, contains Fe-S cluster|Uncharacterized protein involved in exopolysaccharide biosynthesis
36815	GC_00007958	Sulfurovum_01	24182	1	1	1	M	Membrane protein involved in the export of O-antigen and teichoic acid
36819	GC_00007962	Sulfurovum_08	30068	1	1	1	M	Membrane protein involved in the export of O-antigen and teichoic acid
36828	GC_00007971	Sulfurovum_20	16191	1	1	1	M	Sugar transferase involved in LPS biosynthesis (colanic, teichoic acid)
36830	GC_00007973	Sulfurovum_09	4577	1	1	1	M	Glycosyltransferase involved in cell wall bisynthesis
36831	GC_00007974	Sulfurovum_03	81915	1	1	1	M	Periplasmic protein TonB, links inner and outer membranes
36878	GC_00008021	Sulfurovum_21	26957	1	1	1	M	Opacity protein and related surface antigens
36924	GC_00008067	Sulfurovum_20	25391	1	1	1	M	Glycosyltransferase involved in cell wall bisynthesis|Glycosyltransferase involved in cell wall bisynthesis
36933	GC_00008076	Sulfurovum_08	5546	1	1	1	M	Membrane protein involved in the export of O-antigen and teichoic acid
36946	GC_00008089	Sulfurovum_18	82028	1	1	1	M	Surface polysaccharide O-acyltransferase, integral membrane enzyme
36963	GC_00008106	Sulfurovum_14	76145	1	1	1	S|H|M	Ubiquinone/menaquinone biosynthesis C-methylase UbiE|Lipopolysaccharide biosynthesis protein|Uncharacterized conserved protein, contains DUF3084 domain
36990	GC_00008133	Sulfurovum_13	19438	1	1	1	M	Periplasmic protein TonB, links inner and outer membranes
37066	GC_00008209	Sulfurovum_12	36422	1	1	1	M	Peptidoglycan-binding (PGRP) domain of peptidoglycan hydrolases|Peptidoglycan-binding (PGRP) domain of peptidoglycan hydrolases
37067	GC_00008210	Sulfurovum_08	33974	1	1	1	M|R	Opacity protein and related surface antigens|Uncharacterized conserved protein, contains LysM and FecR domains
37075	GC_00008218	Sulfurovum_14	39709	1	1	1	G|M	Glycogen synthase|Glycosyltransferase involved in cell wall bisynthesis
37090	GC_00008233	Sulfurovum_14	114535	1	1	1	G|M	Peptidoglycan/xylan/chitin deacetylase, PgdA/CDA1 family
37091	GC_00008234	Sulfurovum_10	20701	1	1	1	I|M	CDP-glycerol glycerophosphotransferase, TagB/SpsB family
37113	GC_00008256	Sulfurovum_17	117983	1	1	1	P|M	Outer membrane protein TolC|Cu/Ag efflux pump CusA
37135	GC_00008278	Sulfurovum_06	21297	1	1	1	S|M	Outer membrane protein OmpA and related peptidoglycan-associated (lipo)proteins|Outer membrane protein (porin)|Uncharacterized protein
37146	GC_00008289	Sulfurovum_06	42716	1	1	1	M|I	CDP-glycerol glycerophosphotransferase, TagB/SpsB family
37148	GC_00008291	Sulfurovum_07	29341	1	1	1	M	Rare lipoprotein A, peptidoglycan hydrolase digesting "naked" glycans, contains C-terminal SPOR domain
37165	GC_00008308	Sulfurovum_08	18879	1	1	1	M	Glycosyltransferase involved in cell wall bisynthesis
37174	GC_00008317	Sulfurovum_12	19311	1	1	1	M	O-antigen ligase
37176	GC_00008319	Sulfurovum_18	57944	1	1	1	H|G|M	Glycosyltransferase involved in cell wall bisynthesis|Glycosyltransferase, GT2 family|2-polyprenyl-3-methyl-5-hydroxy-6-metoxy-1,4-benzoquinol methylase
37190	GC_00008333	Sulfurovum_07	35019	1	1	1	M	Membrane-anchored periplasmic protein YejM, alkaline phosphatase superfamily
37213	GC_00008356	Sulfurovum_02	15005	1	1	1	M|D	Cell wall-associated hydrolase, NlpC family|Cell division protein FtsN
37247	GC_00008390	Sulfurovum_01	19937	1	1	1	M	Outer membrane protein TolC
37250	GC_00008393	Sulfurovum_17	61613	1	1	1	M	Glycosyltransferase involved in cell wall bisynthesis
37265	GC_00008408	Sulfurovum_07	23321	1	1	1	M	Lipid II:glycine glycyltransferase (Peptidoglycan interpeptide bridge formation enzyme)
37269	GC_00008412	Sulfurovum_12	28923	1	1	1	M	Phosphoethanolamine transferase for periplasmic glucans (OPG), alkaline phosphatase superfamily
37283	GC_00008426	Sulfurovum_12	142745	1	1	1	M|S	Outer membrane protein OmpA and related peptidoglycan-associated (lipo)proteins|Outer membrane protein (porin)|Uncharacterized protein
37288	GC_00008431	Sulfurovum_14	20200	1	1	1	M	dTDP-4-amino-4,6-dideoxygalactose transaminase
37302	GC_00008445	Sulfurovum_22	16564	1	1	1	M	Opacity protein and related surface antigens
37305	GC_00008448	Sulfurovum_12	36721	1	1	1	M|U	Outer membrane lipoprotein-sorting protein|Large exoprotein involved in heme utilization or adhesion
37325	GC_00008468	Sulfurovum_02	70997	1	1	1	M	Murein L,D-transpeptidase YafK
37336	GC_00008479	Sulfurovum_07	44100	1	1	1	M|U	Periplasmic component of the Tol biopolymer transport system|Outer membrane protein OmpA and related peptidoglycan-associated (lipo)proteins
37340	GC_00008483	Sulfurovum_13	8823	1	1	1	M	Peptidoglycan/LPS O-acetylase OafA/YrhL, contains acyltransferase and SGNH-hydrolase domains
37342	GC_00008485	Sulfurovum_15	40161	1	1	1	M|I	CDP-glycerol glycerophosphotransferase, TagB/SpsB family
37368	GC_00008511	Sulfurovum_08	19391	1	1	1	M	UDP-N-acetylmuramyl pentapeptide phosphotransferase/UDP-N-acetylglucosamine-1-phosphate transferase
37371	GC_00008514	Sulfurovum_14	40137	1	1	1	M	Glycosyltransferase involved in cell wall bisynthesis
37380	GC_00008523	Sulfurovum_03	48923	1	1	1	M	Glycosyltransferase involved in cell wall bisynthesis
37395	GC_00008538	Sulfurovum_14	20203	1	1	1	M	Glycosyltransferase involved in cell wall bisynthesis
37439	GC_00008582	Sulfurovum_16	87923	1	1	1	M	Glycosyltransferase involved in cell wall bisynthesis
37462	GC_00008605	Sulfurovum_20	10549	1	1	1	M	Outer membrane protein OmpA and related peptidoglycan-associated (lipo)proteins
37467	GC_00008610	Sulfurovum_18	82027	1	1	1	M	Glycosyltransferase involved in cell wall bisynthesis
37468	GC_00008611	Sulfurovum_12	128273	1	1	1	M|N	Lipopolysaccharide export LptBFGC system, permease protein LptF
37483	GC_00008626	Sulfurovum_01	31837	1	1	1	M	CMP-2-keto-3-deoxyoctulosonic acid synthetase
37498	GC_00008641	Sulfurovum_02	17267	1	1	1	M	Murein L,D-transpeptidase YcbB/YkuD
37500	GC_00008643	Sulfurovum_13	18208	1	1	1	M	Opacity protein and related surface antigens
37517	GC_00008660	Sulfurovum_13	62329	1	1	1	M|D	Cell wall-associated hydrolase, NlpC family|Cell division protein FtsN
37530	GC_00008673	Sulfurovum_21	46071	1	1	1	M	Glycosyltransferase involved in cell wall bisynthesis
37596	GC_00008739	Sulfurovum_06	25261	1	1	1	R|M	Opacity protein and related surface antigens|Uncharacterized conserved protein, contains LysM and FecR domains
37598	GC_00008741	Sulfurovum_06	34596	1	1	1	M	Alanine racemase
37599	GC_00008742	Sulfurovum_14	104865	1	1	1	M	Nucleoside-diphosphate-sugar epimerase
37610	GC_00008753	Sulfurovum_12	154458	1	1	1	M	CMP-2-keto-3-deoxyoctulosonic acid synthetase
37627	GC_00008770	Sulfurovum_14	106966	1	1	1	M	dTDP-4-amino-4,6-dideoxygalactose transaminase
37631	GC_00008774	Sulfurovum_13	75592	1	1	1	M|D	Murein DD-endopeptidase MepM and murein hydrolase activator NlpD, contain LysM domain|Chromosome segregation ATPase
37681	GC_00008824	Sulfurovum_12	7672	1	1	1	M	Outer membrane murein-binding lipoprotein Lpp
37685	GC_00008828	Sulfurovum_02	13524	1	1	1	M	Opacity protein and related surface antigens
37691	GC_00008834	Sulfurovum_20	3246	1	1	1	M|G	Peptidoglycan/xylan/chitin deacetylase, PgdA/CDA1 family
37709	GC_00008852	Sulfurovum_22	18115	1	1	1	M	UDP-N-acetylmuramyl pentapeptide phosphotransferase/UDP-N-acetylglucosamine-1-phosphate transferase
37720	GC_00008863	Sulfurovum_02	10452	1	1	1	M|T	Membrane-bound lytic murein transglycosylase MltF
37744	GC_00008887	Sulfurovum_14	69715	1	1	1	M	Glycosyltransferase involved in cell wall bisynthesis
37748	GC_00008891	Sulfurovum_03	72913	1	1	1	M	Outer membrane protein TolC
37777	GC_00008920	Sulfurovum_13	32256	1	1	1	M	Phosphoethanolamine transferase for periplasmic glucans (OPG), alkaline phosphatase superfamily
37779	GC_00008922	Sulfurovum_08	4872	1	1	1	M	Outer membrane protein TolC
37809	GC_00008952	Sulfurovum_17	15731	1	1	1	M|U	Autotransporter translocation and assembly factor TamB|Type V secretory pathway, adhesin AidA
37835	GC_00008978	Sulfurovum_20	14133	1	1	1	M	Cell wall-associated hydrolase, NlpC family|LysM repeat|LysM repeat|LysM repeat
37842	GC_00008985	Sulfurovum_15	12426	1	1	1	D|M	Cell wall-associated hydrolase, NlpC family|Cell division protein FtsN
37852	GC_00008995	Sulfurovum_14	69716	1	1	1	M	Glycosyltransferase involved in cell wall bisynthesis
37853	GC_00008996	Sulfurovum_13	69676	1	1	1	M|R	Outer membrane protein assembly factor BamB, contains PQQ-like beta-propeller repeat|Uncharacterized conserved protein RhaS, contains 28 RHS repeats|Uncharacterized conserved protein RhaS, contains 28 RHS repeats
37854	GC_00008997	Sulfurovum_22	22616	1	1	1	M	Outer membrane protein TolC
37880	GC_00009023	Sulfurovum_20	15356	1	1	1	I|M	Short-chain dehydrogenase involved in D-alanine esterification of teichoic acids
37893	GC_00009036	Sulfurovum_21	35604	1	1	1	M	CMP-N-acetylneuraminic acid synthetase|Spore coat polysaccharide biosynthesis protein SpsG, predicted glycosyltransferase
37896	GC_00009039	Sulfurovum_12	48816	1	1	1	M	Opacity protein and related surface antigens
37898	GC_00009041	Sulfurovum_10	8689	1	1	1	D|M	Chromosome partitioning ATPase, Mrp family, contains Fe-S cluster|Uncharacterized protein involved in exopolysaccharide biosynthesis
37902	GC_00009045	Sulfurovum_20	9813	1	1	1	M	Outer membrane lipoprotein-sorting protein
37907	GC_00009050	Sulfurovum_08	4670	1	1	1	M	Outer membrane protein (porin)
37936	GC_00009079	Sulfurovum_15	80718	1	1	1	M	UDP-N-acetylmuramyl pentapeptide phosphotransferase/UDP-N-acetylglucosamine-1-phosphate transferase
37942	GC_00009085	Sulfurovum_07	36032	1	1	1	M	Glycosyltransferase involved in cell wall bisynthesis
37972	GC_00009115	Sulfurovum_07	21299	1	1	1	M	LPS O-antigen chain length determinant protein, WzzB/FepE family
37973	GC_00009116	Sulfurovum_14	82118	1	1	1	M	Peptidoglycan-binding (PGRP) domain of peptidoglycan hydrolases
37978	GC_00009121	Sulfurovum_06	23767	1	1	1	M	N-acetylmuramoyl-L-alanine amidase
37981	GC_00009124	Sulfurovum_07	18358	1	1	1	M|S	Outer membrane protein OmpA and related peptidoglycan-associated (lipo)proteins|Outer membrane protein (porin)|Uncharacterized protein
38011	GC_00009154	Sulfurovum_21	37062	1	1	1	V|M	Multidrug efflux pump subunit AcrA (membrane-fusion protein)
38050	GC_00009193	Sulfurovum_14	104869	1	1	1	M	Glycosyltransferase involved in cell wall bisynthesis
38080	GC_00009223	Sulfurovum_01	31839	1	1	1	M	Nucleoside-diphosphate-sugar epimerase
38098	GC_00009241	Sulfurovum_07	23322	1	1	1	M	dTDP-4-amino-4,6-dideoxygalactose transaminase
38110	GC_00009253	Sulfurovum_20	2533	1	1	1	D|M	Chromosome partitioning ATPase, Mrp family, contains Fe-S cluster|Uncharacterized protein involved in exopolysaccharide biosynthesis
38111	GC_00009254	Sulfurovum_16	87922	1	1	1	M	dTDP-4-amino-4,6-dideoxygalactose transaminase
38150	GC_00009293	Sulfurovum_09	4578	1	1	1	M	O-antigen ligase
38161	GC_00009304	Sulfurovum_14	105039	1	1	1	M	UDP-N-acetylmuramyl pentapeptide phosphotransferase/UDP-N-acetylglucosamine-1-phosphate transferase
38206	GC_00009349	Sulfurovum_20	54348	1	1	1	M	Outer membrane protein OmpA and related peptidoglycan-associated (lipo)proteins|Opacity protein and related surface antigens
38261	GC_00009404	Sulfurovum_12	80626	1	1	1	M	Lipopolysaccharide biosynthesis regulator YciM, contains six TPR domains and a predicted metal-binding C-terminal domain
38275	GC_00009418	Sulfurovum_07	36030	1	1	1	M	Glycosyltransferase involved in cell wall bisynthesis
38289	GC_00009432	Sulfurovum_13	18202	1	1	1	M	Peptidoglycan/LPS O-acetylase OafA/YrhL, contains acyltransferase and SGNH-hydrolase domains
38291	GC_00009434	Sulfurovum_11	5252	1	1	1	M	Outer membrane protein (porin)
38357	GC_00009500	Sulfurovum_12	43064	1	1	1	M	4-amino-4-deoxy-L-arabinose transferase or related glycosyltransferase of PMT family
38399	GC_00009542	Sulfurovum_03	44845	1	1	1	M	Peptidoglycan-binding (PGRP) domain of peptidoglycan hydrolases|Peptidoglycan-binding (PGRP) domain of peptidoglycan hydrolases
38407	GC_00009550	Sulfurovum_12	123505	1	1	1	M	D-alanyl-D-alanine carboxypeptidase
38411	GC_00009554	Sulfurovum_01	26267	1	1	1	M	Predicted glycosyltransferase involved in capsule biosynthesis
38415	GC_00009558	Sulfurovum_20	22609	1	1	1	M	Glycosyltransferase involved in cell wall bisynthesis
38417	GC_00009560	Sulfurovum_12	23386	1	1	1	M	N-acetylmuramoyl-L-alanine amidase
38452	GC_00009595	Sulfurovum_22	29515	1	1	1	M	Peptidoglycan-binding (PGRP) domain of peptidoglycan hydrolases
38481	GC_00009624	Sulfurovum_14	33468	1	1	1	M	UDP-N-acetylmuramyl pentapeptide phosphotransferase/UDP-N-acetylglucosamine-1-phosphate transferase
38492	GC_00009635	Sulfurovum_13	41745	1	1	1	M|V	Multidrug efflux pump subunit AcrA (membrane-fusion protein)
38509	GC_00009652	Sulfurovum_20	15887	1	1	1	M	Peptidoglycan/LPS O-acetylase OafA/YrhL, contains acyltransferase and SGNH-hydrolase domains
38531	GC_00009674	Sulfurovum_13	131936	1	1	1	M	Glycosyltransferase involved in cell wall bisynthesis
38566	GC_00009709	Sulfurovum_06	19052	1	1	1	M	Glycosyltransferase involved in cell wall bisynthesis
38583	GC_00009726	Sulfurovum_14	103930	1	1	1	M	O-antigen ligase
38589	GC_00009732	Sulfurovum_13	51763	1	1	1	M	Murein L,D-transpeptidase YafK
38592	GC_00009735	Sulfurovum_18	57942	1	1	1	M	GDP-D-mannose dehydratase
38598	GC_00009741	Sulfurovum_22	25416	1	1	1	M	Glycosyltransferase involved in cell wall bisynthesis
38631	GC_00009774	Sulfurovum_08	3376	1	1	1	M|O	Thiol-disulfide isomerase or thioredoxin|Outer membrane lipoprotein-sorting protein
38635	GC_00009778	Sulfurovum_12	10446	1	1	1	M	Murein L,D-transpeptidase YcbB/YkuD
38657	GC_00009800	Sulfurovum_12	22098	1	1	1	M	Acyl-[acyl carrier protein]--UDP-N-acetylglucosamine O-acyltransferase
38703	GC_00009846	Sulfurovum_06	31188	1	1	1	M	Periplasmic protein TonB, links inner and outer membranes
38720	GC_00009863	Sulfurovum_20	12830	1	1	1	M	Periplasmic protein TonB, links inner and outer membranes
38776	GC_00009919	Sulfurovum_07	47113	1	1	1	M	Murein DD-endopeptidase MepM and murein hydrolase activator NlpD, contain LysM domain
38777	GC_00009920	Sulfurovum_12	64930	1	1	1	M|D	Chromosome partitioning ATPase, Mrp family, contains Fe-S cluster|Uncharacterized protein involved in exopolysaccharide biosynthesis
38788	GC_00009931	Sulfurovum_02	53766	1	1	1	M|T|D	AAA+-type ATPase, SpoVK/Ycf46/Vps4 family
38813	GC_00009956	Sulfurovum_14	17333	1	1	1	M	Nucleoside-diphosphate-sugar epimerase
38816	GC_00009959	Sulfurovum_03	92090	1	1	1	M|T|D	AAA+-type ATPase, SpoVK/Ycf46/Vps4 family|AAA+-type ATPase, SpoVK/Ycf46/Vps4 family
38847	GC_00009990	Sulfurovum_02	9914	1	1	1	M	Outer membrane lipoprotein-sorting protein
38878	GC_00010021	Sulfurovum_17	7698	1	1	1	M	Opacity protein and related surface antigens
38879	GC_00010022	Sulfurovum_02	8730	1	1	1	M|O|T|D	AAA+-type ATPase, SpoVK/Ycf46/Vps4 family|ATP-dependent 26S proteasome regulatory subunit
38885	GC_00010028	Sulfurovum_02	64810	1	1	1	M	Peptidoglycan-binding (PGRP) domain of peptidoglycan hydrolases|Peptidoglycan-binding (PGRP) domain of peptidoglycan hydrolases
38957	GC_00010100	Sulfurovum_07	44115	1	1	1	M	Uncharacterized protein involved in exopolysaccharide biosynthesis
38971	GC_00010114	Sulfurovum_15	119938	1	1	1	M	Sialic acid synthase SpsE, contains C-terminal SAF domain
38974	GC_00010117	Sulfurovum_20	22610	1	1	1	M	Membrane protein involved in the export of O-antigen and teichoic acid
38982	GC_00010125	Sulfurovum_04	66051	1	1	1	M	Glycosyltransferase involved in cell wall bisynthesis
38985	GC_00010128	Sulfurovum_15	91117	1	1	1	M	Outer membrane protein OmpA and related peptidoglycan-associated (lipo)proteins
38987	GC_00010130	Sulfurovum_20	9690	1	1	1	M	Opacity protein and related surface antigens
38995	GC_00010138	Sulfurovum_22	34365	1	1	1	G|M	Peptidoglycan/xylan/chitin deacetylase, PgdA/CDA1 family
39003	GC_00010146	Sulfurovum_19	10776	1	1	1	S|M	Uncharacterized protein|Lipopolysaccharide biosynthesis protein
39019	GC_00010162	Sulfurovum_22	22906	1	1	1	M	Opacity protein and related surface antigens
39042	GC_00010185	Sulfurovum_07	35722	1	1	1	M	Glycosyltransferase involved in cell wall bisynthesis
39058	GC_00010201	Sulfurovum_03	64447	1	1	1	M	4-amino-4-deoxy-L-arabinose transferase or related glycosyltransferase of PMT family
39072	GC_00010215	Sulfurovum_12	28200	1	1	1	G|M|T	Ankyrin repeat|Peptidoglycan/xylan/chitin deacetylase, PgdA/CDA1 family
39081	GC_00010224	Sulfurovum_13	167155	1	1	1	M	Opacity protein and related surface antigens
39087	GC_00010230	Sulfurovum_20	10169	1	1	1	M	D-alanyl-D-alanine dipeptidase
39117	GC_00010260	Sulfurovum_13	23621	1	1	1	M	Glycosyltransferase involved in cell wall bisynthesis|Glycosyltransferase involved in cell wall bisynthesis
